# Supplementary material for: NGF-mediated transcriptional targets of p53 in PC12 neuronal differentiation
Source: BMC Genomics. 2007 May 31;8:139. doi: 10.1186/1471-2164-8-139 (PMC1894799; doi:10.1186/1471-2164-8-139)
Supplement: Additional File 2 — Cluster Coordinates. A detailed data spreadsheet is included that contains cluster coordinates, chromosome number, and DNA sequences for 212 clusters and roughly 700 associated DNA sequence tags derived from p53 chromatin immunoprecipitation (ChIP) analysis of the rat genome. [file 1471-2164-8-139-S2.xls]

## Sheet: Clusters
Tag	Chromosome	Cluster #	Cluster Length	Align Start	Aligns End	Sequence
Cluster 3 48			4533	148501599	148506132
3_F06-frag002	3	48	4533	148501599	148501635	AACAACACACTGTTGTGCCCACACAAACCCTGACCCCATCC
2_B12-frag002	3	48	4533	148501725	148501761	GGGGGCGCGAGGGTCAGGGCTTGTGTGGGCACAACAGTGTGTTGTG
3_G04-frag001	3	48	4533	148501803	148501847	CCAGCCCTTACAGCACACCGTCGTGCCCACACAAACCCCGACCCC
1_H06-frag007	3	48	4533	148501894	148501942	GTGAGGGCTAGGGTCAGGGCTTGTGTGGGCACGATGGTGTTCTCTGAGGT
3_F06-frag002	3	48	4533	148501984	148502020	AACAACACACTGTTGTGCCCACACAAACCCTGACCCCATCC
1_C04-frag008	3	48	4533	148502070	148502104	TGACAAAACACTGTCGTGCCCACACAAACCCTGACCCACC
1_C04-frag008	3	48	4533	148502199	148502233	TGACAAAACACTGTCGTGCCCACACAAACCCTGACCCACC
2_B12-frag002	3	48	4533	148502241	148502277	GGGGGCGCGAGGGTCAGGGCTTGTGTGGGCACAACAGTGTGTTGTG
3_G04-frag001	3	48	4533	148502319	148502363	CCAGCCCTTACAGCACACCGTCGTGCCCACACAAACCCCGACCCC
1_H06-frag007	3	48	4533	148502410	148502458	GTGAGGGCTAGGGTCAGGGCTTGTGTGGGCACGATGGTGTTCTCTGAGGT
1_H06-frag007	3	48	4533	148502453	148502501	GTGAGGGCTAGGGTCAGGGCTTGTGTGGGCACGATGGTGTTCTCTGAGGT
2_B12-frag002	3	48	4533	148502542	148502581	GGGGGCGCGAGGGTCAGGGCTTGTGTGGGCACAACAGTGTGTTGTG
3_A03-frag007	3	48	4533	148504191	148504225	GAGACTCACATTCCTGACACTCACACTCCTGACACTCCAC
2_C09-frag003	3	48	4533	148504712	148504757	GGGAGGGTGAGTGTCAGGAGTGTGAGTGTTAGGAGTGTGTTAGGAGTAT
3_A03-frag007	3	48	4533	148505066	148505100	GAGACTCACATTCCTGACACTCACACTCCTGACACTCCAC
2_C09-frag003	3	48	4533	148505627	148505672	GGGAGGGTGAGTGTCAGGAGTGTGAGTGTTAGGAGTGTGTTAGGAGTAT
2_C09-frag003	3	48	4533	148505922	148505967	GGGAGGGTGAGTGTCAGGAGTGTGAGTGTTAGGAGTGTGTTAGGAGTAT
3_A03-frag007	3	48	4533	148506099	148506132	GAGACTCACATTCCTGACACTCACACTCCTGACACTCCAC
Cluster 4 13			919	75895094	75896013
3_H05-frag002	4	13	919	75895094	75895133	GGGCGGGGGCGAGGCAAAAGGAGAGGTTGTGGCAAAGGGGACGA
1_F05-frag003	4	13	919	75895340	75895375	GGTCCCGGTGTTGTGTGTTGGTGTGTGTTGTGGCGCCCGT
1_F05-frag003	4	13	919	75895374	75895416	TGAGCGCGTTGGTCGGCTTTGTGTCCAGAGGCTGTTGTTGGGTATG
1_G03-frag006	4	13	919	75895407	75895446	GGCAACCAACAACACCCTCCTCCTCCACTCCCTCCATACCTAACCAC
2_H05-frag001	4	13	919	75895407	75895445	GGTGGTTAGGTATGGAGGGAGTGGAGGAGGAGGGTGTTGTTGGAT
1_H01-frag006	4	13	919	75895419	75895457	GGGGGGAGTGGAGGAGGAGGGTGTTGTTGGTGCCAGTGTGTGCAATC
3_C11-frag009	4	13	919	75895426	75895468	GAGGAGGAGGGTGTTGTTGGTGCCAGTGTGTGTATGCGGTGTT
4_F09-frag008	4	13	919	75895426	75895467	ACACTGCATACACACACTGGCACCAACAACGCCCTCCTCCTC
4_A06-frag004	4	13	919	75895429	75895476	GAGGCGGGTGTTGTTGGTGCCAGTGTGTGTATGCAGTGTTGGTGTTGG
5_A06-frag004	4	13	919	75895768	75895806	TGCGCTGTTGGCTGGGCAGTGGGCGGGTGTGAGTGTGGAGTTA
3_F05-frag007	4	13	919	75895769	75895815	GTTTCCACACTCACACCCGCCCACTGCCCAGCCAACAGCGCCACAACCTC
3_H02-frag006	4	13	919	75895782	75895818	GCGGTGAGGTTGGGGCGCTGTTGGCTGGGCAGTGGGCGGTTGG
2_A11-frag007	4	13	919	75895972	75896013	AAACGCCCGCTGAACCCTCTTCCCTCTCTCACTCACCCACTCCC
Cluster 4 36			787	75900580	75901367
1_F05-frag003	4	36	787	75900580	75900615	GGTCCCGGTGTTGTGTGTTGGTGTGTGTTGTGGCGCCCGT
1_G03-frag006	4	36	787	75900647	75900686	GGCAACCAACAACACCCTCCTCCTCCACTCCCTCCATACCTAACCAC
2_H05-frag001	4	36	787	75900647	75900685	GGTGGTTAGGTATGGAGGGAGTGGAGGAGGAGGGTGTTGTTGGAT
1_H01-frag006	4	36	787	75900659	75900697	GGGGGGAGTGGAGGAGGAGGGTGTTGTTGGTGCCAGTGTGTGCAATC
3_C11-frag009	4	36	787	75900666	75900708	GAGGAGGAGGGTGTTGTTGGTGCCAGTGTGTGTATGCGGTGTT
4_F09-frag008	4	36	787	75900666	75900707	ACACTGCATACACACACTGGCACCAACAACGCCCTCCTCCTC
4_A06-frag004	4	36	787	75900669	75900716	GAGGCGGGTGTTGTTGGTGCCAGTGTGTGTATGCAGTGTTGGTGTTGG
5_A06-frag004	4	36	787	75901008	75901046	TGCGCTGTTGGCTGGGCAGTGGGCGGGTGTGAGTGTGGAGTTA
3_F05-frag007	4	36	787	75901009	75901055	GTTTCCACACTCACACCCGCCCACTGCCCAGCCAACAGCGCCACAACCTC
3_H02-frag006	4	36	787	75901022	75901058	GCGGTGAGGTTGGGGCGCTGTTGGCTGGGCAGTGGGCGGTTGG
2_F07-frag001	4	36	787	75901215	75901258	GAAGGGAGTGAGTGAGTGAGAGAGGGAAGAGGGTTCGGCGGCGTA
2_E12-frag007	4	36	787	75901217	75901259	CAGGGAGTGAGTGAGTGAGAGAGGGAAGAGGGTTCGGCGGGCG
3_G05-frag008	4	36	787	75901323	75901367	GGCAAGGGGCTGCAAGAGGGTGTTCCGGGGTCCGGGTCGCCGGCG
Cluster 6 33			1317	130033722	130035039
3_A09-frag008	6	33	1317	130033722	130033762	GGGGTGGTGATGGGGTGATGGTGGGGTGATGGCGGTGTGAT
5_G10-frag009	6	33	1317	130033893	130033934	GATGATGGTGGGGTGATGGTGGGGTGATGGTGTGGTGAGTGTGAG
3_A09-frag008	6	33	1317	130033942	130033982	GGGGTGGTGATGGGGTGATGGTGGGGTGATGGCGGTGTGAT
4_G04-frag001	6	33	1317	130034467	130034503	TCTCCTCACCATCACCTCACCATCACCACACCATCACCCCACC
2_B04-frag001	6	33	1317	130034468	130034510	TACCACCACCTCACCATCACCACACCATCACCCCACCATCACCCT
5_G10-frag009	6	33	1317	130034483	130034518	GATGATGGTGGGGTGATGGTGGGGTGATGGTGTGGTGAGTGTGAG
4_G04-frag001	6	33	1317	130034596	130034635	TCTCCTCACCATCACCTCACCATCACCACACCATCACCCCACC
2_B04-frag001	6	33	1317	130034600	130034642	TACCACCACCTCACCATCACCACACCATCACCCCACCATCACCCT
5_G10-frag009	6	33	1317	130034615	130034650	GATGATGGTGGGGTGATGGTGGGGTGATGGTGTGGTGAGTGTGAG
3_A06-frag001	6	33	1317	130034773	130034807	AGGCGGGTGATTGTGAGGTGATGGTGGGGTGATAGTGAGTT
4_G03-frag008	6	33	1317	130035000	130035039	GATGGGGTGATGGTGAGGTAATAGTGAGGAGATGGTGGGGTGACG
Cluster 20 11			1089	10800051	10801140
1_G05-frag005	20	11	1089	10800051	10800092	GGAGTGTGCGTGGAGTGTGAGTGTGAGTGTGAGTGGAGTGTGTC
1_G05-frag005	20	11	1089	10800230	10800268	GGAGTGTGCGTGGAGTGTGAGTGTGAGTGTGAGTGGAGTGTGTC
1_B04-frag009	20	11	1089	10800294	10800334	GGAGTGCTGTGTGAGTGGAGTGTGAGTGTGAGTGGAGTGTGGGTGA
1_E12-frag005	20	11	1089	10800528	10800571	CACTGACACTCCACTCACACTCCACTCCCTCGCAGCACTCCACT
1_B04-frag009	20	11	1089	10800772	10800812	GGAGTGCTGTGTGAGTGGAGTGTGAGTGTGAGTGGAGTGTGGGTGA
1_B04-frag009	20	11	1089	10800889	10800929	GGAGTGCTGTGTGAGTGGAGTGTGAGTGTGAGTGGAGTGTGGGTGA
1_G05-frag005	20	11	1089	10800912	10800952	GGAGTGTGCGTGGAGTGTGAGTGTGAGTGTGAGTGGAGTGTGTC
3_F05-frag001	20	11	1089	10801009	10801050	GAGGGTGGAGTGTGAGTGGAGTGCTGTGAGTGTGAGTGGAGTGTGATTGT
3_F05-frag001	20	11	1089	10801057	10801098	GAGGGTGGAGTGTGAGTGGAGTGCTGTGAGTGTGAGTGGAGTGTGATTGT
3_F05-frag001	20	11	1089	10801099	10801140	GAGGGTGGAGTGTGAGTGGAGTGCTGTGAGTGTGAGTGGAGTGTGATTGT
Cluster 4 58			2141	4632368	4634509
1_C02-frag006	4	58	2141	4632368	4632409	GAGTGTGACTGTGACTGTGGTGAGGCTGTGACTGTGGTGTGGCTTTG
3_C11-frag001	4	58	2141	4632387	4632425	AGCAACGGTCACAGTCACACCACAGCCACACCACAGCCACAGCCTCCC
4_D06-frag008	4	58	2141	4632455	4632494	GTGGTCAGGCTGTGACTGTGGCTGTGGCTGTGGTGTGACTACGGTG
4_E09-frag004	4	58	2141	4632460	4632496	GGGAGGCTGTGGCTGTGGCTGTGGCTGTGGTGTGACTGTCGTAG
3_H05-frag001	4	58	2141	4632503	4632533	ANGCTGTGGTGAGGCTGTGGTGTGACTGTGGTGCGGCCTC
3_C11-frag001	4	58	2141	4632875	4632913	AGCAACGGTCACAGTCACACCACAGCCACACCACAGCCACAGCCTCCC
3_A09-frag009	4	58	2141	4632945	4632986	CTGACAGCCACAGCCACACCATAGCCACAGCCTCACCACAGCTAC
4_E09-frag004	4	58	2141	4634097	4634132	GGGAGGCTGTGGCTGTGGCTGTGGCTGTGGTGTGACTGTCGTAG
2_C03-frag001	4	58	2141	4634337	4634369	CACGACAGCCACAGCCAGTCACAGCCACAGCCTCACC
2_C03-frag001	4	58	2141	4634477	4634509	CACGACAGCCACAGCCAGTCACAGCCACAGCCTCACC
Cluster 6 14			79	101345861	101345940
2_B09-frag008	6	14	79	101345861	101345903	TTGTTTGGTTGCTTAGTTGGGCTTGTTTGGGCTTGTTTGGGCTCG
5_B12-frag009	6	14	79	101345862	101345903	TGTTTGGTTGCTTAGTTGGGCTTGTTTGGGCTTGTTTGGGCTGT
4_C05-frag008	6	14	79	101345865	101345908	AAACAGCCCAAACAAGCCCAAACAAGCCCAACTAAGCAACCAACC
3_C09-frag009	6	14	79	101345865	101345905	ACCAAGCCCAAACAAGCCCAAACAAGCCCAACTAAGCAACCAACCA
3_C04-frag001	6	14	79	101345866	101345904	TGTATGGTTGCTTAGTTGGGCTTGTTTGGGCTTGTTTGGGCTTT
3_G11-frag001	6	14	79	101345866	101345901	GGTGTGGTTGCTTAGTTGGGCTTGTTTGGGCTTGTTTGGGTAGTT
3_A08-frag004	6	14	79	101345885	101345926	GGTTTGGACTTGTTTGGGCTTGTTTGGGCTTGGTTGGGCTGGTA
1_G05-frag001	6	14	79	101345889	101345931	AACGAACCAACCAGCCCAACCAAGCCCAAACAAGCCCAAACATGCCC
5_F03-frag006	6	14	79	101345895	101345934	GTTTGGGCTTGTTTGGGCTTGGTTGGGCTGGTTGGTTGGT
1_D09-frag001	6	14	79	101345907	101345940	AAACAACCAACCAACCAACCAACCAGCCCAACCAAGCCCAAGG
Cluster 3 28			416	77887701	77888117
1_A12-frag002	3	28	416	77887701	77887743	ACATCCCCATCATCCCCATCACCACAGTCATCCCCATCACCCTCCTC
5_D02-frag003	3	28	416	77887777	77887817	GGTGGTGAGGGCAGTATGGCAGTGGGGGATGCTGGTGGTGAAGG
2_C03-frag001	3	28	416	77887778	77887815	GCGTGGTGAGGGCAGTATGGCAGTGGGGGATGCTGGTGGTTACGG
5_C09-frag008	3	28	416	77887813	77887857	GGGGTGGTGGAGATGGTGGTGATGGTAGTGGTGGAGTGATGGTGGTGTAGA
3_G07-frag004	3	28	416	77887847	77887890	TTCCCACCACCACCAACCGTCTCCACCATCTTCCGCACCACCATCAT
2_D04-frag008	3	28	416	77887848	77887891	GATGGTGGTGCGGAAGATGGTGGAGACGGTTGGTGGTGGCGGGTT
2_B09-frag007	3	28	416	77887852	77887878	CGTGGTGCGGAAGATGGTGGAGACGGTTN
1_D04-frag005	3	28	416	77887949	77887992	AGGGGGTGGGGATGGAGAGGGCAGTGGTGATGGTGATGCTGATGTTGCT
2_E12-frag004	3	28	416	77888083	77888117	AGAAGCCCCAAACAGCAACAAAAATAATCCACCATTCCAC
Cluster 4 47			532	75907846	75908378
1_F05-frag003	4	47	532	75907846	75907881	GGTCCCGGTGTTGTGTGTTGGTGTGTGTTGTGGCGCCCGT
1_F05-frag003	4	47	532	75907880	75907922	TGAGCGCGTTGGTCGGCTTTGTGTCCAGAGGCTGTTGTTGGGTATG
1_G03-frag006	4	47	532	75907913	75907952	GGCAACCAACAACACCCTCCTCCTCCACTCCCTCCATACCTAACCAC
2_H05-frag001	4	47	532	75907913	75907951	GGTGGTTAGGTATGGAGGGAGTGGAGGAGGAGGGTGTTGTTGGAT
1_H01-frag006	4	47	532	75907925	75907963	GGGGGGAGTGGAGGAGGAGGGTGTTGTTGGTGCCAGTGTGTGCAATC
3_C11-frag009	4	47	532	75907932	75907974	GAGGAGGAGGGTGTTGTTGGTGCCAGTGTGTGTATGCGGTGTT
4_F09-frag008	4	47	532	75907932	75907973	ACACTGCATACACACACTGGCACCAACAACGCCCTCCTCCTC
4_A06-frag004	4	47	532	75907935	75907982	GAGGCGGGTGTTGTTGGTGCCAGTGTGTGTATGCAGTGTTGGTGTTGG
1_E05-frag008	4	47	532	75908348	75908378	TCCACGCCGACGCACACACACACACACGCAACC
Cluster 7 99			1324	116741311	116742635
1_A09-frag006	7	99	1324	116741311	116741346	GTGGGAATGTGTGTTTAGGGGAGTGTGTGTTCAGGGGATT
4_E04-frag006	7	99	1324	116741329	116741367	CTTCAGGGGAGTGTGTGTCCAGGGGAATGTGTGTTTAGGGAAG
1_A09-frag006	7	99	1324	116741707	116741742	GTGGGAATGTGTGTTTAGGGGAGTGTGTGTTCAGGGGATT
4_E04-frag006	7	99	1324	116741725	116741762	CTTCAGGGGAGTGTGTGTCCAGGGGAATGTGTGTTTAGGGAAG
1_D03-frag008	7	99	1324	116741860	116741905	TTGCACCCACACTCCCCTGGACACACTCCCCTGAACACACACCCCCC
1_A09-frag006	7	99	1324	116742297	116742332	GTGGGAATGTGTGTTTAGGGGAGTGTGTGTTCAGGGGATT
4_E04-frag006	7	99	1324	116742315	116742352	CTTCAGGGGAGTGTGTGTCCAGGGGAATGTGTGTTTAGGGAAG
1_D03-frag008	7	99	1324	116742450	116742495	TTGCACCCACACTCCCCTGGACACACTCCCCTGAACACACACCCCCC
1_D03-frag008	7	99	1324	116742592	116742635	TTGCACCCACACTCCCCTGGACACACTCCCCTGAACACACACCCCCC
Cluster 16 37			732	35179046	35179778
3_D09-frag004	16	37	732	35179046	35179092	TAGGGATGGGATAGTGTAAGGGAGGGGATAGTGTAAGGGACGGGATAG
3_C02-frag003	16	37	732	35179175	35179218	TAGGGTATGGGACAGGATAGTGTAGGGGATGGGATAGTGAAAGGTACTGG
4_G03-frag002	16	37	732	35179196	35179232	CATCCTCTACACTTTCCCGTCCCTTACACTATCCCATCCCCTACGCG
1_F12-frag007	16	37	732	35179361	35179407	AGAGTGTAGGGGACGGGTTAGTGTAAGGGATAGGATAGTGTAGGGGACG
1_F12-frag007	16	37	732	35179535	35179581	AGAGTGTAGGGGACGGGTTAGTGTAAGGGATAGGATAGTGTAGGGGACG
3_G03-frag006	16	37	732	35179615	35179652	ACTTTTCCCCTACACTATCCGGTCCCCTACACTATCCCGCCATAT
2_A03-frag009	16	37	732	35179632	35179664	GTTGGGACCGGATAGTGTAGGGGACGGGATAGTGTAGGGGGCA
3_D09-frag004	16	37	732	35179731	35179778	TAGGGATGGGATAGTGTAAGGGAGGGGATAGTGTAAGGGACGGGATAG
Cluster 18 31			549	78966781	78967330
2_F08-frag002	18	31	549	78966781	78966823	AGTCCTGGCCTTGGTCTTGCCTTGGCCTTGGCCTTGGTCGTGGTCTCC
2_C06-frag002	18	31	549	78966839	78966868	GCCCGCAACCAAGGCCAAGGCCAAGACCAAGACCAGGACGCA
4_G01-frag002	18	31	549	78966958	78966994	CGAGCCCAAGACCAAGATCAAGGCCAAGACCAAGACCAAGACTG
2_C06-frag002	18	31	549	78967067	78967096	GCCCGCAACCAAGGCCAAGGCCAAGACCAAGACCAGGACGCA
3_F07-frag003	18	31	549	78967094	78967133	ACCAAGACCAAGACCAAGGCCAAGACCAAGAAGACCCCAATCA
4_G01-frag002	18	31	549	78967155	78967189	CGAGCCCAAGACCAAGATCAAGGCCAAGACCAAGACCAAGACTG
4_G01-frag002	18	31	549	78967189	78967225	CGAGCCCAAGACCAAGATCAAGGCCAAGACCAAGACCAAGACTG
2_C06-frag002	18	31	549	78967301	78967330	GCCCGCAACCAAGGCCAAGGCCAAGACCAAGACCAGGACGCA
Cluster 6 67			1185	137670601	137671786
3_H06-frag002	6	67	1185	137670601	137670644	AGGTGGTGGTGGAGGAGGTGGAGGTGGTGATGGAGGTGGTGATGC
3_H06-frag002	6	67	1185	137670874	137670917	AGGTGGTGGTGGAGGAGGTGGAGGTGGTGATGGAGGTGGTGATGC
3_H06-frag002	6	67	1185	137670919	137670962	AGGTGGTGGTGGAGGAGGTGGAGGTGGTGATGGAGGTGGTGATGC
5_B09-frag005	6	67	1185	137671074	137671120	TCTCCTCCATCACCTCCACCTCCATCACCACCACCTCCACCTCCACCTCC
4_A01-frag003	6	67	1185	137671364	137671408	GGGAGGTGGAGGTGCAGGTGCTGATGGAGGTGATAGAAGTGGAGAT
5_B09-frag005	6	67	1185	137671404	137671450	TCTCCTCCATCACCTCCACCTCCATCACCACCACCTCCACCTCCACCTCC
4_A01-frag003	6	67	1185	137671694	137671738	GGGAGGTGGAGGTGCAGGTGCTGATGGAGGTGATAGAAGTGGAGAT
5_B09-frag005	6	67	1185	137671740	137671786	TCTCCTCCATCACCTCCACCTCCATCACCACCACCTCCACCTCCACCTCC
Cluster 6 80			138	127843331	127843469
3_A05-frag002	6	80	138	127843331	127843363	CACCGTGATCCTAGCTCTGCCCTCCTGATCCTGACTCTGCACTCC
5_F01-frag004	6	80	138	127843384	127843428	GGGGAGGGCAGAGTGAGGATCAGGAGGGCAGAGCGAGGATCAGGAGGTC
5_D06-frag002	6	80	138	127843387	127843427	AACCCGCCTGATCCTAGCTCTGCCCTCCTGATCCTGACTCTGCCCTCAC
3_A05-frag002	6	80	138	127843389	127843428	CACCGTGATCCTAGCTCTGCCCTCCTGATCCTGACTCTGCACTCC
5_F01-frag004	6	80	138	127843404	127843448	GGGGAGGGCAGAGTGAGGATCAGGAGGGCAGAGCGAGGATCAGGAGGTC
5_F05-frag004	6	80	138	127843405	127843449	ATGAGGAGGGCAGAGTGAGGATCAGGAGGGCAAAGTGAGGATCGGAG
5_F01-frag004	6	80	138	127843424	127843468	GGGGAGGGCAGAGTGAGGATCAGGAGGGCAGAGCGAGGATCAGGAGGTC
5_F05-frag004	6	80	138	127843425	127843469	ATGAGGAGGGCAGAGTGAGGATCAGGAGGGCAAAGTGAGGATCGGAG
Cluster 12 4			1414	2885590	2887004
4_A05-frag002	12	4	1414	2885590	2885631	GGCATGATGCTGGGATGACGCTGGGATGGTGCTGGGATGATGCTG
4_A05-frag002	12	4	1414	2885744	2885785	GGCATGATGCTGGGATGACGCTGGGATGGTGCTGGGATGATGCTG
4_A05-frag002	12	4	1414	2886118	2886159	GGCATGATGCTGGGATGACGCTGGGATGGTGCTGGGATGATGCTG
4_B05-frag002	12	4	1414	2886467	2886504	GGGGATGGTGCTGGGATGGTGCTGGGATGACACTGGGATATTAC
3_G07-frag005	12	4	1414	2886479	2886509	AGGATAGTGCTGGGATGACACTGGGATGGTGCGTGAC
4_B05-frag002	12	4	1414	2886632	2886669	GGGGATGGTGCTGGGATGGTGCTGGGATGACACTGGGATATTAC
3_G07-frag005	12	4	1414	2886974	2887004	AGGATAGTGCTGGGATGACACTGGGATGGTGCGTGAC
Cluster 12 152			2113	28501501	28503614
3_E11-frag006	12	152	2113	28501501	28501534	GGCTCGTGATGGCTCTGACTATGGTGATGGCTCTGACTGGAGCG
5_C11-frag003	12	152	2113	28501839	28501877	GGACTCTGGTGCTGGCTCTGACTGTGGTGCTGGCTCTGACCGT
2_E11-frag005	12	152	2113	28501902	28501944	CGCACCGCAGTCAGAGCCATCACCACAGTCAGAACCAGCACCAC
3_E11-frag006	12	152	2113	28502121	28502154	GGCTCGTGATGGCTCTGACTATGGTGATGGCTCTGACTGGAGCG
2_E11-frag005	12	152	2113	28502275	28502316	CGCACCGCAGTCAGAGCCATCACCACAGTCAGAACCAGCACCAC
5_C11-frag003	12	152	2113	28502459	28502497	GGACTCTGGTGCTGGCTCTGACTGTGGTGCTGGCTCTGACCGT
3_H10-frag005	12	152	2113	28503571	28503614	GTGGTGATGGCTCTGACTGTGGTGATGGTTCTGACTGTGGTGAT
Cluster 6 15			470	11508691	11509161
2_C02-frag003	6	15	470	11508691	11508728	GGGGGGGTTGTAGACGGTAGGTAGGTGATGTGGGGGGTTTCG
5_C06-frag008	6	15	470	11508700	11508728	ATCACCCATCACCTACCTACCGTCTACAACCCCCCCATAT
5_C06-frag008	6	15	470	11508726	11508759	ATCACCCATCACCTACCTACCGTCTACAACCCCCCCATAT
2_C02-frag003	6	15	470	11508917	11508955	GGGGGGGTTGTAGACGGTAGGTAGGTGATGTGGGGGGTTTCG
5_C06-frag008	6	15	470	11508926	11508957	ATCACCCATCACCTACCTACCGTCTACAACCCCCCCATAT
5_F07-frag005	6	15	470	11508949	11508984	GGGGGGCTTATAGACAGTAGGTAGGTGATGGGGGGGAGGG
5_F07-frag005	6	15	470	11509126	11509161	GGGGGGCTTATAGACAGTAGGTAGGTGATGGGGGGGAGGG
Cluster 1 50			116	157941095	157941211
2_B07-frag005	1	50	116	157941095	157941137	GGGGGATGGTCTGGGGGGCTGTGACTGTGGCTTCTCTTGGGGAT
1_H02-frag007	1	50	116	157941099	157941133	CAACAGACCTAGAGAAGCCACAGTCACAGCCCCCCAGACCATACGCG
2_B07-frag005	1	50	116	157941132	157941174	GGGGGATGGTCTGGGGGGCTGTGACTGTGGCTTCTCTTGGGGAT
1_H02-frag007	1	50	116	157941136	157941170	CAACAGACCTAGAGAAGCCACAGTCACAGCCCCCCAGACCATACGCG
2_B07-frag005	1	50	116	157941169	157941211	GGGGGATGGTCTGGGGGGCTGTGACTGTGGCTTCTCTTGGGGAT
1_H02-frag007	1	50	116	157941173	157941207	CAACAGACCTAGAGAAGCCACAGTCACAGCCCCCCAGACCATACGCG
Cluster 1 188			3645	201819364	201823009
5_E01-frag002	1	188	3645	201819364	201819398	GAGAAGGTGTGAGGTAGAGGGGGATGTCCTGCCTGCGGAG
5_E06-frag003	1	188	3645	201819916	201819955	ATACACCCACAGCTGCCACTTCCTCAACCAGCGCCACCACCC
5_E01-frag002	1	188	3645	201820891	201820925	GAGAAGGTGTGAGGTAGAGGGGGATGTCCTGCCTGCGGAG
5_E06-frag003	1	188	3645	201821443	201821482	ATACACCCACAGCTGCCACTTCCTCAACCAGCGCCACCACCC
5_E01-frag002	1	188	3645	201822418	201822452	GAGAAGGTGTGAGGTAGAGGGGGATGTCCTGCCTGCGGAG
5_E06-frag003	1	188	3645	201822970	201823009	ATACACCCACAGCTGCCACTTCCTCAACCAGCGCCACCACCC
Cluster 12 27			191	4250796	4250987
3_E12-frag006	12	27	191	4250796	4250836	GACCCAACCTAACCTAGCCTAGCCTAGCCTAACCTAACCTATTCC
3_A08-frag011	12	27	191	4250797	4250837	GGCCTTACCTAACCTAACCTAGCCTAGCCTAGCCTAACCTAACCTAATCG
4_G09-frag009	12	27	191	4250801	4250833	AACCTAACCTAGCCTAGCCTAGCCTAACCTAACTCAACCC
3_E12-frag006	12	27	191	4250946	4250986	GACCCAACCTAACCTAGCCTAGCCTAGCCTAACCTAACCTATTCC
3_A08-frag011	12	27	191	4250947	4250987	GGCCTTACCTAACCTAACCTAGCCTAGCCTAGCCTAACCTAACCTAATCG
4_G09-frag009	12	27	191	4250951	4250983	AACCTAACCTAGCCTAGCCTAGCCTAACCTAACTCAACCC
Cluster 16 16			119	72843193	72843312
5_F07-frag005	16	16	119	72843193	72843230	GTGTGGGCCTGGTGTGAGAGACTGGTGTGGGAGGCTGGTGTG
2_E06-frag009	16	16	119	72843193	72843234	CACACCAGCCTCTCACACCAGTCTCTCACACCAGGCCCTCACCCCC
2_A11-frag001	16	16	119	72843194	72843234	TACACTAGCCTCTCACACCAGTCTCTCACACCAGGCCCTCACCC
5_F07-frag005	16	16	119	72843271	72843308	GTGTGGGCCTGGTGTGAGAGACTGGTGTGGGAGGCTGGTGTG
2_E06-frag009	16	16	119	72843271	72843312	CACACCAGCCTCTCACACCAGTCTCTCACACCAGGCCCTCACCCCC
2_A11-frag001	16	16	119	72843272	72843312	TACACTAGCCTCTCACACCAGTCTCTCACACCAGGCCCTCACCC
Cluster 20 64			357	10320074	10320431
3_G04-frag002	20	64	357	10320074	10320108	CCGGGCCCTCCTCCTCACACTCCTCCTCACTCTCCTCCTCTCAC
2_E06-frag003	20	64	357	10320208	10320246	ATCTCCTCCTCACACTCCTCACCCTCCTCCTCACACTCCTCCTCC
5_C01-frag002	20	64	357	10320254	10320297	CTCACCCTCCTCCTCACACTCCTCCTCACACTCCTCACCCTCCT
2_E06-frag003	20	64	357	10320360	10320398	ATCTCCTCCTCACACTCCTCACCCTCCTCCTCACACTCCTCCTCC
5_C01-frag002	20	64	357	10320373	10320416	CTCACCCTCCTCCTCACACTCCTCCTCACACTCCTCACCCTCCT
2_E06-frag003	20	64	357	10320390	10320431	ATCTCCTCCTCACACTCCTCACCCTCCTCCTCACACTCCTCCTCC
Cluster 4 97			537	2391270	2391807
3_B09-frag003	4	97	537	2391270	2391311	GATGCGGGGTGATGGTGAGGATGTGGGGTGACGGCGGGGATG
5_A11-frag004	4	97	537	2391310	2391349	CACGTCCCCACCACCACCGCACATCCCCACCATCACCCCGCATC
5_A02-frag010	4	97	537	2391520	2391560	AATGTGCGGTGATGGTGGGGATGTGGGGTGATGGTGAGGATGATC
2_G05-frag005	4	97	537	2391613	2391652	GGGGGGTGATGGTGAGGGATGCAGGGTGATGGTGAGGATGTGCG
2_G05-frag005	4	97	537	2391671	2391710	GGGGGGTGATGGTGAGGGATGCAGGGTGATGGTGAGGATGTGCG
1_E06-frag003	4	97	537	2391763	2391807	GTGGGGTGATGGTGGGGATGCGGGGTGATGGTGGGGATGCGGGGTTA
Cluster 7 3			603	11624351	11624954
2_F06-frag007	7	3	603	11624351	11624389	AGCGATGGAGGATGGTGGTGGAGGATGGTGGTGGAGGATGGTGAT
1_C10-frag007	7	3	603	11624392	11624432	GGGATGGGAGGATGGTGATGGAGGATGGTGATGGGAGGATGGTGGAG
1_C10-frag007	7	3	603	11624474	11624516	GGGATGGGAGGATGGTGATGGAGGATGGTGATGGGAGGATGGTGGAG
2_F06-frag007	7	3	603	11624607	11624648	AGCGATGGAGGATGGTGGTGGAGGATGGTGGTGGAGGATGGTGAT
2_F06-frag007	7	3	603	11624685	11624726	AGCGATGGAGGATGGTGGTGGAGGATGGTGGTGGAGGATGGTGAT
1_C10-frag007	7	3	603	11624914	11624954	GGGATGGGAGGATGGTGATGGAGGATGGTGATGGGAGGATGGTGGAG
Cluster X 124			1344	26235739	26237083
5_G12-frag011	X	124	1344	26235739	26235781	AGGAGCGGGAGCAGGAGCAGAAGGAGGAGCAGGAGCAGGGGCATACGG
3_E10-frag003	X	124	1344	26236514	26236551	GACTCCTCTTGCTCCTGCTTCTCCTGCTCCTCCCTCTGCT
1_F10-frag002	X	124	1344	26236536	26236568	GGGGGAGGAGCAGGAGCAGGAGCAGAAGGGGGAGCAAGAG
1_F08-frag007	X	124	1344	26236573	26236607	ACTCTAGCTCCTCCTCCTACTGCTCCTCCTCTTCCTCCTCCCG
5_G12-frag011	X	124	1344	26236746	26236788	AGGAGCGGGAGCAGGAGCAGAAGGAGGAGCAGGAGCAGGGGCATACGG
5_B02-frag004	X	124	1344	26237047	26237083	AGCAGGTGAGGAGCAGGAGGAGGAGGAGGAGTAGGAGAGGCTA
Cluster 1 117			206	95767852	95768058
4_D07-frag005	1	117	206	95767852	95767896	AGTGGGGGTGTGGTCTTTTGGAGGGGTGTGGCCTTATTGGAGGAGGTG
1_F07-frag007	1	117	206	95767853	95767892	ACTATCCCTCCAATAAGGCCACACCCCTCCAAAAGACCACGCCCC
4_D07-frag005	1	117	206	95767890	95767933	AGTGGGGGTGTGGTCTTTTGGAGGGGTGTGGCCTTATTGGAGGAGGTG
4_D07-frag005	1	117	206	95767995	95768037	AGTGGGGGTGTGGTCTTTTGGAGGGGTGTGGCCTTATTGGAGGAGGTG
5_D06-frag005	1	117	206	95768009	95768058	GGAGGGGTGTGGCCTTATTGGAGGAGGTGTGGTCTTGTTGGAGGCGGTGT
Cluster 12 21			491	39359932	39360423
1_H07-frag005	12	21	491	39359932	39359973	GGGCGGGATGGATAGATGGATAGATGGGCGGATGGGTAGATGGGCAAC
1_D08-frag008	12	21	491	39359984	39360021	CAGCCATCCATTTGTCTGTCTGTTCATCCATCCATCCATCCCCG
3_D04-frag004	12	21	491	39360237	39360279	TAGCCGCCCATCCACTCATCCATCCATTCATCTGCCTATCAACCACCC
3_D04-frag004	12	21	491	39360282	39360327	TAGCCGCCCATCCACTCATCCATCCATTCATCTGCCTATCAACCACCC
3_D04-frag004	12	21	491	39360381	39360423	TAGCCGCCCATCCACTCATCCATCCATTCATCTGCCTATCAACCACCC
Cluster 15 46			134	13546514	13546648
2_D02-frag001	15	46	134	13546514	13546552	AAAATGGTTGGGGGGGAGGAATGGAGAGGAAAGGAGGCAGCGG
4_A04-frag007	15	46	134	13546575	13546617	AAGGAAGAGAGGAAGAGAGGAAGGGAAGGAGGAAGAAAAGCAGAC
4_E11-frag004	15	46	134	13546580	13546620	AGAGAGGAAGAGAGGAAGGGAAGGAGGAAGAAAAGCAGGAAAGGA
5_D09-frag005	15	46	134	13546599	13546635	GGGAGTGAAGGAGGAAGAAAAGCAGGAAGGGAGGGAGGGAGGATC
5_A05-frag005	15	46	134	13546614	13546648	TGGCAGGAAGGGAGGGAGGGAGGAAGGAGGGAGGAAGTG
Cluster 17 2			91	33367564	33367655
1_E04-frag004	17	2	91	33367564	33367611	CTGTGGTGCCGCCGTGATGGTGTTGGGGAGTGATGTCATGTGTAGGGTGG
1_F06-frag005	17	2	91	33367579	33367611	ATCGTTATGGTGTTGGGGAGTGATGTCATGTGTGGGGTGGC
3_B04-frag005	17	2	91	33367583	33367627	CCAGCCTCCAACACCATCACCCCACACATGACATCACTCCCCAACAGCC
1_F12-frag007	17	2	91	33367604	33367648	GGGTGGGGTGATGGTGTTGGAGGCTGATGGTGTCAGGATTACGGGGG
1_A08-frag007	17	2	91	33367617	33367655	TTAACCATCACCCCCATAATCCTGACACCATCAGCCTCCAACCCCT
Cluster 18 51			113	16693332	16693445
3_G08-frag003	18	51	113	16693332	16693373	AAGGGGGAAATAAGGCTGTGTGTAAGGGGGGAGTAAGGCTGTGCGA
4_A02-frag001	18	51	113	16693332	16693365	AGGGGTGTAAGGCTGTGTGTAAGGGGGGAGTAAGGCTGTGGGTG
1_C11-frag004	18	51	113	16693382	16693424	AAGGGGAGAGTAAGGCTGTGTGTAAGAGGGGGGAGTAAGGCTGCGTTG
4_A02-frag001	18	51	113	16693405	16693443	AGGGGTGTAAGGCTGTGTGTAAGGGGGGAGTAAGGCTGTGGGTG
2_D12-frag004	18	51	113	16693411	16693445	TCTTACTCCCCCCTTACACACAGCCTTACTCCCCCCCC
Cluster 2 96			94	80055010	80055104
2_D12-frag008	2	96	94	80055010	80055046	CACATAAACCTACACCTCACCTATACCTACACCTCACCTACACC
3_G05-frag001	2	96	94	80055014	80055048	GGAGAGGTGTAGGTGAGGTGTAGGTATAGGTGCGGTGT
2_D12-frag008	2	96	94	80055049	80055085	CACATAAACCTACACCTCACCTATACCTACACCTCACCTACACC
2_D12-frag008	2	96	94	80055066	80055102	CACATAAACCTACACCTCACCTATACCTACACCTCACCTACACC
3_G05-frag001	2	96	94	80055070	80055104	GGAGAGGTGTAGGTGAGGTGTAGGTATAGGTGCGGTGT
Cluster 4 77			1643	75837326	75838969
5_F05-frag008	4	77	1643	75837326	75837361	GGATGTTGGTGGGGTGATGGATGGAGAAATAGATGAGAGGGTGGTC
5_C09-frag004	4	77	1643	75838469	75838505	CCCCCCTACCCTACCCTACCCCATTCCAACTTTTACTCAAATCCTG
1_D12-frag005	4	77	1643	75838573	75838617	AGAAAGTGGTGGTGGGGCTGTTGTGCGTGCGTGTGCATGTGTGTGCTCA
2_G11-frag005	4	77	1643	75838832	75838873	CATACCCGCGCACTGCACGCTCACCACAGCCTAGCATGCCCTT
2_A12-frag001	4	77	1643	75838928	75838969	CCTCCGTAACACAAAACAACAACTACAACACGCCCTACGCCCACC
Cluster 7 52			2251	10863583	10865834
1_H02-frag001	7	52	2251	10863583	10863625	CCCCAACCCCCTCACCATCCTCCCATCCCTCTCACCAACCTCCC
1_H02-frag001	7	52	2251	10863669	10863705	CCCCAACCCCCTCACCATCCTCCCATCCCTCTCACCAACCTCCC
1_H02-frag001	7	52	2251	10863884	10863920	CCCCAACCCCCTCACCATCCTCCCATCCCTCTCACCAACCTCCC
3_D04-frag008	7	52	2251	10865307	10865346	TCTCACACACACAACACCAACAAACACAGCACCCACACACC
1_D05-frag002	7	52	2251	10865792	10865834	GGGTGTTTTGTATCCGGGTGTACCTGGTTGCTGTGCTGTGTTTGGATGA
Cluster 7 112			742	114970151	114970893
1_E02-frag005	7	112	742	114970151	114970193	GGTTGTGGTCGGCTGGTTGGTTGGTTGTGGTTGGCTGGTTGGT
1_E06-frag007	7	112	742	114970373	114970410	TGGCTGGTTGGTTGGTTGTGGTTGGTTGGCTGGTTGTGCTC
1_E02-frag005	7	112	742	114970438	114970480	GGTTGTGGTCGGCTGGTTGGTTGGTTGTGGTTGGCTGGTTGGT
1_E02-frag005	7	112	742	114970820	114970862	GGTTGTGGTCGGCTGGTTGGTTGGTTGTGGTTGGCTGGTTGGT
1_E06-frag007	7	112	742	114970856	114970893	TGGCTGGTTGGTTGGTTGTGGTTGGTTGGCTGGTTGTGCTC
Cluster 1 23			210	208444008	208444218
4_A06-frag008	1	23	210	208444008	208444037	CCAGACACACACACTCTTCACACACACACTCTACGCACA
4_A06-frag008	1	23	210	208444091	208444118	CCAGACACACACACTCTTCACACACACACTCTACGCACA
4_A06-frag008	1	23	210	208444106	208444133	CCAGACACACACACTCTTCACACACACACTCTACGCACA
5_A05-frag004	1	23	210	208444178	208444218	GAACACACTCACACACTCTTCACACACACACACTCTTCACACA
Cluster 10 42			71	105182029	105182100
2_E02-frag005	10	42	71	105182029	105182067	GGGTTGTTGGTGGGTGGCTGTTGGGTTGTTGGTGGGTGGCTGCTGGTT
2_D07-frag003	10	42	71	105182034	105182079	ATGGGTTGTTGGTGGGCTGTTGGTGGGTGGCTGTTGAGTTGTGGTG
1_G12-frag009	10	42	71	105182039	105182076	AGACAACTCAACAGCCACCCACCAACAACCCACCAACAACA
2_E02-frag005	10	42	71	105182064	105182100	GGGTTGTTGGTGGGTGGCTGTTGGGTTGTTGGTGGGTGGCTGCTGGTT
Cluster 11 69			564	31492032	31492596
4_H01-frag007	11	69	564	31492032	31492076	TACATGCGCTACACCCCCTCCACCACCTGAGCTGCACCCCCTCTAC
4_H01-frag007	11	69	564	31492215	31492259	TACATGCGCTACACCCCCTCCACCACCTGAGCTGCACCCCCTCTAC
4_H01-frag007	11	69	564	31492353	31492397	TACATGCGCTACACCCCCTCCACCACCTGAGCTGCACCCCCTCTAC
1_B05-frag001	11	69	564	31492559	31492596	ACCTCACCTGAACTACACCCCCTCCACCACATGAGCTACACCTCCC
Cluster 12 183			841	23448136	23448977
3_C05-frag002	12	183	841	23448136	23448174	GTGGCTGTGTGTGAGAGAGTGGGTGTGTATGAGTGTGTGTGTGTG
3_C05-frag002	12	183	841	23448375	23448413	GTGGCTGTGTGTGAGAGAGTGGGTGTGTATGAGTGTGTGTGTGTG
1_E01-frag002	12	183	841	23448466	23448496	CTCACCCAGACGCAGTCTCACACACACACTCACACACGCACTCA
3_C05-frag002	12	183	841	23448938	23448977	GTGGCTGTGTGTGAGAGAGTGGGTGTGTATGAGTGTGTGTGTGTG
Cluster 13 82			162	87302548	87302710
3_H10-frag003	13	82	162	87302548	87302587	GATGGTGGTGGTGGTGATTATGATGATTATGATGATGATGGTAGTGCG
5_A11-frag007	13	82	162	87302552	87302593	AGGGGTGGTAGTGATTATGATGATTATGATGATGGTGGTGGTGGTAAT
3_H10-frag003	13	82	162	87302663	87302704	GATGGTGGTGGTGGTGATTATGATGATTATGATGATGATGGTAGTGCG
5_A11-frag007	13	82	162	87302669	87302710	AGGGGTGGTAGTGATTATGATGATTATGATGATGGTGGTGGTGGTAAT
Cluster 14 18			155	97870705	97870860
4_B01-frag001	14	18	155	97870705	97870738	AACTTACCTCACATTACCTCACCTCACCTCACCTCGCCCCT
4_A09-frag001	14	18	155	97870712	97870747	CTGTCACTTTACCTCACCTCACTTCACCTCACCTTACCT
4_B01-frag001	14	18	155	97870741	97870773	AACTTACCTCACATTACCTCACCTCACCTCACCTCGCCCCT
4_B01-frag001	14	18	155	97870831	97870860	AACTTACCTCACATTACCTCACCTCACCTCACCTCGCCCCT
Cluster 15 40			240	3070214	3070454
5_B04-frag008	15	40	240	3070214	3070239	GGGTGTCAGTGTGGATGTGCAAGTGTTN
2_G04-frag005	15	40	240	3070294	3070320	NAACACCTGCACACTTACACCTGCATGCCCACC
5_B04-frag008	15	40	240	3070408	3070433	GGGTGTCAGTGTGGATGTGCAAGTGTTN
5_D07-frag007	15	40	240	3070411	3070454	TGGAGGTGTCAGTGTGGATGTCCAGGTGTCAGTGTGGATGTGCAAGT
Cluster 16 60			440	18845306	18845746
3_C05-frag005	16	60	440	18845306	18845344	GCAGTGTCTGTGTCTCTGTGTGTGTCTGTGTCTCAGTGTGTAG
3_C05-frag005	16	60	440	18845325	18845362	GCAGTGTCTGTGTCTCTGTGTGTGTCTGTGTCTCAGTGTGTAG
2_G10-frag003	16	60	440	18845362	18845398	GTGTGATGTGTGTCTATGTGCTTGTCTGTGCCTGTGTGGCTCTGT
2_G10-frag003	16	60	440	18845710	18845746	GTGTGATGTGTGTCTATGTGCTTGTCTGTGCCTGTGTGGCTCTGT
Cluster 16 71			316	24815705	24816021
2_F02-frag001	16	71	316	24815705	24815744	GAGCCACAGCCCCTCCTCACCACTCACACTGCAGTCCCTCCCCCT
4_C10-frag005	16	71	316	24815856	24815899	GCACAGCCCCTCCCCACCGCTCACACCACAGCCCCTCCCCACCACCG
4_C10-frag005	16	71	316	24815881	24815924	GCACAGCCCCTCCCCACCGCTCACACCACAGCCCCTCCCCACCACCG
4_C10-frag005	16	71	316	24815981	24816021	GCACAGCCCCTCCCCACCGCTCACACCACAGCCCCTCCCCACCACCG
Cluster 16 85			426	18593728	18594154
1_H09-frag008	16	85	426	18593728	18593764	NGATTCAGGTGGTGGGTTTGTGTACAGTTGTTGTGTATGGGTGCC
5_A12-frag001	16	85	426	18593946	18593984	CACCACCTGTATTCATGCCCACCACCTCTTCCTATACCCCACC
4_H02-frag003	16	85	426	18593949	18593987	CCAACACCTGTATTCATGCCCACCACCTCTTCCTATACCCACCGCC
2_B01-frag006	16	85	426	18594108	18594154	CTGGGTATGGGGACATAGTATTGGGTATGGGTACAGGTACTGGGAATG
Cluster 16 123			240	6188220	6188460
5_B07-frag006	16	123	240	6188220	6188264	TGAGGGCTGGTGTGAGGGCTGTTGTGAGGGCTGTTGTGAGGACTGTT
5_B07-frag006	16	123	240	6188278	6188324	TGAGGGCTGGTGTGAGGGCTGTTGTGAGGGCTGTTGTGAGGACTGTT
5_C08-frag008	16	123	240	6188421	6188459	TAGTGTAGGACTGGTGTGAGGGCTAGTGTGAGGACTGGTGGG
2_C05-frag002	16	123	240	6188423	6188460	GGTGTGAGGACTGGTGTGAGGGCTAGTGTGAGGACTGGCGTG
Cluster 2 98			388	119310253	119310641
4_C03-frag005	2	98	388	119310253	119310292	TGCTGGGTTGGGTGAGTGCTGGGTTGGATGGATGGTGGGTAGCG
4_C03-frag005	2	98	388	119310460	119310500	TGCTGGGTTGGGTGAGTGCTGGGTTGGATGGATGGTGGGTAGCG
4_C03-frag005	2	98	388	119310555	119310596	TGCTGGGTTGGGTGAGTGCTGGGTTGGATGGATGGTGGGTAGCG
4_F04-frag004	2	98	388	119310607	119310641	CCACCCCAGCACTCACCCAACCCAGCACTCATCCCACCC
Cluster 2 182			232	197834447	197834679
3_C05-frag006	2	182	232	197834447	197834494	TCGTTTGGTTTGGTCTGGTTTGGTCTAGTCTGGTCTGGTTTGGCCTGGTC
3_G05-frag009	2	182	232	197834447	197834477	GGTGTTTGGTTTGGTCTGGTTTGGTCTAGTCTGGACTGTCG
3_C05-frag006	2	182	232	197834632	197834679	TCGTTTGGTTTGGTCTGGTTTGGTCTAGTCTGGTCTGGTTTGGCCTGGTC
3_G05-frag009	2	182	232	197834632	197834662	GGTGTTTGGTTTGGTCTGGTTTGGTCTAGTCTGGACTGTCG
Cluster 3 7			552	104295180	104295732
1_A09-frag001	3	7	552	104295180	104295218	GCGGGGCAGAGATGGGAGGACAGTGGGGTCTGATAGCTGGGCC
1_A08-frag004	3	7	552	104295310	104295336	CTCCATCACCGCCCCAGCTATCAGACGCCNN
1_A09-frag001	3	7	552	104295576	104295614	GCGGGGCAGAGATGGGAGGACAGTGGGGTCTGATAGCTGGGCC
1_A08-frag004	3	7	552	104295706	104295732	CTCCATCACCGCCCCAGCTATCAGACGCCNN
Cluster 4 130			143	2910380	2910523
2_E11-frag001	4	130	143	2910380	2910420	CCACCTCGCACCACTCATCCCACACCACTCACCTCACACCACCC
5_E08-frag006	4	130	143	2910431	2910471	CACGCCACTCACCTCACACCACTCACCTCACGCCACTCACCG
5_E08-frag006	4	130	143	2910459	2910499	CACGCCACTCACCTCACACCACTCACCTCACGCCACTCACCG
5_E08-frag006	4	130	143	2910487	2910523	CACGCCACTCACCTCACACCACTCACCTCACGCCACTCACCG
Cluster 5 100			1793	61454744	61456537
1_F12-frag004	5	100	1793	61454744	61454786	TGTAGTGGGGGTACAGAGCAGGGCGTCAGGCACTGGGTGTACAG
3_G12-frag001	5	100	1793	61455030	61455069	TAACCGGGGTTACAGAGCAGGGTGTCAGGCAGTGTGGGGCTC
3_G12-frag001	5	100	1793	61455230	61455269	TAACCGGGGTTACAGAGCAGGGTGTCAGGCAGTGTGGGGCTC
5_E04-frag006	5	100	1793	61456501	61456537	CTTAGGGGTACAGAGCAGTGTGTCAGCACTGGGGGTACAGGC
Cluster 6 131			226	72484086	72484312
1_C04-frag007	6	131	226	72484086	72484121	GTGGCCTGTGTGTCCTGAGAGTGTGTCCTGAGAGTGTGTCCTGAAG
1_C04-frag007	6	131	226	72484164	72484202	GTGGCCTGTGTGTCCTGAGAGTGTGTCCTGAGAGTGTGTCCTGAAG
1_F05-frag009	6	131	226	72484177	72484221	CAGGATACACCCTCAGGACACACAGGACACACTCACAGGACACACAC
1_C04-frag007	6	131	226	72484277	72484312	GTGGCCTGTGTGTCCTGAGAGTGTGTCCTGAGAGTGTGTCCTGAAG
Cluster 7 6			546	10810504	10811050
3_A11-frag009	7	6	546	10810504	10810536	AATACTCACCGTCCCCACCACTCACTGTCCCCATCCCGT
2_F12-frag006	7	6	546	10810912	10810950	GGGGGGGAGGAAAGTCAGTGTGGTGGGGACAGTGAGTGGGGGGAC
2_F12-frag006	7	6	546	10810962	10811000	GGGGGGGAGGAAAGTCAGTGTGGTGGGGACAGTGAGTGGGGGGAC
2_F12-frag006	7	6	546	10811012	10811050	GGGGGGGAGGAAAGTCAGTGTGGTGGGGACAGTGAGTGGGGGGAC
Cluster 7 118			234	96544271	96544505
4_F08-frag002	7	118	234	96544271	96544309	GCGTGTTGGTGGCTGTGTTGGTGACTGTGTTGGTAGCTGTGT
2_C09-frag008	7	118	234	96544347	96544373	AGGTGGCTGTGTTCTTGGCTGTGTTCTTN
4_F08-frag002	7	118	234	96544378	96544417	GCGTGTTGGTGGCTGTGTTGGTGACTGTGTTGGTAGCTGTGT
2_C09-frag008	7	118	234	96544479	96544505	AGGTGGCTGTGTTCTTGGCTGTGTTCTTN
Cluster 1 141			998	248638758	248639756
1_H03-frag005	1	141	998	248638758	248638799	CCCAGCACATCACCATCCTAATTCCCATAGTAGACAGGCCCC
5_A02-frag007	1	141	998	248638769	248638810	GTGTGCATCGAAGAAGGTGGGGTCCGTCTACTATGGGAATTAGGATGGT
3_D11-frag007	1	141	998	248639724	248639756	GTCCCGGCCATGGGGTCCTGAGCCTAGGTCCTACNN
Cluster 1 203			1584	15102557	15104141
4_B12-frag002	1	203	1584	15102557	15102590	GGGTGTTGTGTGTGAGAGCTGTCTCTGAGTGCTGGGTGTG
4_B12-frag002	1	203	1584	15102583	15102616	GGGTGTTGTGTGTGAGAGCTGTCTCTGAGTGCTGGGTGTG
3_D11-frag001	1	203	1584	15104096	15104141	AGCACTCAGAGACAGCACTCACACACAGCTCTCACACACAGCACTCT
Cluster 10 91			338	108128038	108128376
4_C08-frag002	10	91	338	108128038	108128072	GGGGGTGGTGATGGTGGTGGTGATGGTTGTGGTGGTGGCGGTA
4_C08-frag002	10	91	338	108128197	108128231	GGGGGTGGTGATGGTGGTGGTGATGGTTGTGGTGGTGGCGGTA
3_H08-frag008	10	91	338	108128339	108128376	CCAGCAGCACCACCACCACCATCATCACCACCCCACCACAACCAC
Cluster 12 56			468	32996407	32996875
3_G08-frag003	12	56	468	32996407	32996455	GGTGCCTGGTCAGGTGTGGTGCTCTGTCAGGTGTGGTGTCTGGTCAGGTTA
3_C04-frag008	12	56	468	32996413	32996449	TGGTCATGTGTGGTGCTCTGTCAGGTGTGGTGTCTGG
3_C04-frag008	12	56	468	32996841	32996875	TGGTCATGTGTGGTGCTCTGTCAGGTGTGGTGTCTGG
Cluster 12 78			735	28505630	28506365
3_H10-frag005	12	78	735	28505630	28505673	GTGGTGATGGCTCTGACTGTGGTGATGGTTCTGACTGTGGTGAT
1_B02-frag003	12	78	735	28506211	28506256	ACGGTGATGGCTCTGACTGTGGTGCTGACTCTGACTATGGTGGTGGCTGC
2_E11-frag005	12	78	735	28506329	28506365	CGCACCGCAGTCAGAGCCATCACCACAGTCAGAACCAGCACCAC
Cluster 12 207			253	43246247	43246500
2_B04-frag002	12	207	253	43246247	43246282	GGGTGAATGGATGGGTGAGTAGATGGATGGATGGGTGGATGGCT
4_B04-frag001	12	207	253	43246395	43246434	CGGCGCCCACCCAACAATCCATCAACCCATCCATCAATCATCCAC
2_B04-frag002	12	207	253	43246460	43246500	GGGTGAATGGATGGGTGAGTAGATGGATGGATGGGTGGATGGCT
Cluster 14 200			156	85782820	85782976
2_F09-frag003	14	200	156	85782820	85782860	ACCCACATCACCACCATCACTATCATCACCACCACCACCACCATCA
3_A12-frag008	14	200	156	85782887	85782915	CTACCACCGCCGCCACCACCACTACCACCGTCACCATCACC
3_A12-frag008	14	200	156	85782938	85782976	CTACCACCGCCGCCACCACCACTACCACCGTCACCATCACC
Cluster 16 154			388	32112061	32112449
2_A07-frag006	16	154	388	32112061	32112101	GGGTGGCACTGTCTGGACTGTTAAGGGTAGGTCTATGTGGGATTGT
5_A12-frag004	16	154	388	32112246	32112291	TGTATGTTATAAGGGTTGATCTGTGTAGCACTGTCTTGATTGTTAAGGGT
2_A07-frag006	16	154	388	32112409	32112449	GGGTGGCACTGTCTGGACTGTTAAGGGTAGGTCTATGTGGGATTGT
Cluster 17 55			289	25100228	25100517
5_A05-frag001	17	55	289	25100228	25100263	GGGCAGGCTGGTTGATTGGTTGATTGCTTGGTTGATTGATTCT
5_A05-frag001	17	55	289	25100356	25100391	GGGCAGGCTGGTTGATTGGTTGATTGCTTGGTTGATTGATTCT
1_G05-frag003	17	55	289	25100480	25100517	AGGCTGGTTGATTGGTTGATTGCTTAGTTGGTTGCTTAGAGGGT
Cluster 18 184			2002	31010309	31012311
1_A09-frag002	18	184	2002	31010309	31010347	TGCAGGGAGCTGGGGAAAGGACTGAGAGGCTTCTTGGGGGT
4_D07-frag002	18	184	2002	31010316	31010347	ACCACACCCCCAAGAAGCCTCTCAGTCCTTTCCCCAGCCCCC
4_D08-frag003	18	184	2002	31012269	31012311	TGATTATGTGTGTTCCTGTGAGTATGTGGGTGTGTGTGTATGTATG
Cluster 19 109			127	13343107	13343234
1_H02-frag002	19	109	127	13343107	13343145	GGGATGGGGTGAGGATGGCGGGAGGGTGGATTGCGCGGGT
4_C11-frag006	19	109	127	13343126	13343162	GGGTGGATGGATTGCACGGGATGCGGTGAGGATGGCG
4_C11-frag006	19	109	127	13343200	13343234	GGGTGGATGGATTGCACGGGATGCGGTGAGGATGGCG
Cluster 2 5			323	236353517	236353840
4_B04-frag007	2	5	323	236353517	236353552	CTTCCCGGCACACTCATCAGCTCCCTGTCTCTCTCCCCGGCACCC
5_G05-frag002	2	5	323	236353626	236353668	AGACAGGGAGCTGATGAGTGTGCAGGGGAGAGAGACGGGGAGC
4_B04-frag007	2	5	323	236353805	236353840	CTTCCCGGCACACTCATCAGCTCCCTGTCTCTCTCCCCGGCACCC
Cluster 2 38			473	135392672	135393145
2_H08-frag001	2	38	473	135392672	135392709	CACACCACACTGAATTCATCCCTCATACCCTTCCCACCTACA
2_B01-frag005	2	38	473	135392838	135392872	GAACACTCATACCCATCACACACATCTCACCCCTCACACCATTC
4_B02-frag004	2	38	473	135393100	135393145	CATACACCTCATACCCACCACACCCATCTTCTCACTTATCCCACTC
Cluster 2 66			90	35979885	35979975
1_H06-frag001	2	66	90	35979885	35979928	AGGGTGGATGGATGGGTGTGTGGATGGGTAGGGGAGTGGGTAGATGT
1_A10-frag006	2	66	90	35979892	35979928	CCACACCCCTACCCATCCACACACCCATCCATCCACC
1_A10-frag006	2	66	90	35979944	35979975	CCACACCCCTACCCATCCACACACCCATCCATCCACC
Cluster 2 94			54	162459587	162459641
4_B05-frag005	2	94	54	162459587	162459624	GGGTTAGGGTTAGGGTTAGGGTTAGGGTTAGGGTCAGGGTT
1_B08-frag001	2	94	54	162459603	162459636	AGCCGAACCCTAACCCTAACCCTGACCCTAACCCTAACC
5_E02-frag002	2	94	54	162459607	162459641	AGGGTTAGGGTCAGGGTTAGGGTTAGGGTTAGGGTGGGG
Cluster 20 39			139	45103335	45103474
4_A10-frag002	20	39	139	45103335	45103379	GATTGGTTGGTTGGTTGGTTGGTTAATTGGTTGGTTGATGGGTTGGT
1_H05-frag008	20	39	139	45103412	45103456	GGCACCAACCAACCAACCAACTCACCAACCAACACACCTACCAACCA
3_A07-frag002	20	39	139	45103434	45103474	ACCCAGCCAACCCACCAACCAACACACCAACCAACCAACCAACCCACTC
Cluster 20 107			253	13068102	13068355
1_B03-frag003	20	107	253	13068102	13068143	AGGCATCACCCCACACCATGCCTCACCCCTACGCCATGTCACACCCC
4_H04-frag003	20	107	253	13068123	13068162	CGAGGGGTGAGGCATAGTGTAGGGGTGAGGCATGGCGTAGGGTAG
1_B03-frag003	20	107	253	13068314	13068355	AGGCATCACCCCACACCATGCCTCACCCCTACGCCATGTCACACCCC
Cluster 3 73			81	118512180	118512261
2_C02-frag006	3	73	81	118512180	118512223	TAGAGAGGGAGGAGTGCATGGGATGTGTGTGTGTGGGTGTGTGTGGTG
1_G11-frag001	3	73	81	118512191	118512230	AAGAGTGGGGAGAGAGGGAGGAGTGCATGGGATGTGTGTGTGTC
4_A05-frag001	3	73	81	118512227	118512261	CTATCCGCACTTGCACTCCACTTGCTCTTCACATGCTCACACG
Cluster 3 88			264	156226125	156226389
3_D05-frag003	3	88	264	156226125	156226164	ATCCACCTATCCATCCATCCATCCATCCATTCATCACCCATCATCC
3_D05-frag003	3	88	264	156226323	156226360	ATCCACCTATCCATCCATCCATCCATCCATTCATCACCCATCATCC
2_H01-frag005	3	88	264	156226358	156226389	TTGGTGGATGGATGGATGGATGGGTGGTTCAATGGACGGG
Cluster 4 20			227	2388945	2389172
3_H03-frag008	4	20	227	2388945	2388977	TATGCAACCCCCACCATCACCCCACATCCCTCACCATCACCATAC
5_A02-frag010	4	20	227	2389024	2389061	AATGTGCGGTGATGGTGGGGATGTGGGGTGATGGTGAGGATGATC
2_G05-frag005	4	20	227	2389133	2389172	GGGGGGTGATGGTGAGGGATGCAGGGTGATGGTGAGGATGTGCG
Cluster 4 119			227	57972287	57972514
3_F04-frag003	4	119	227	57972287	57972321	CGAGTGAGGGTCTTGTGGAGAGGCATTGAGGGTGCTTGAGTCAG
3_F04-frag003	4	119	227	57972451	57972485	CGAGTGAGGGTCTTGTGGAGAGGCATTGAGGGTGCTTGAGTCAG
1_C10-frag007	4	119	227	57972473	57972514	ATCAACAAGACCCTCACATACAGACAAGACACACATGCACTGAGACTGTC
Cluster 5 84			748	61496129	61496877
5_E04-frag006	5	84	748	61496129	61496164	CTTAGGGGTACAGAGCAGTGTGTCAGCACTGGGGGTACAGGC
1_F12-frag004	5	84	748	61496240	61496282	TGTAGTGGGGGTACAGAGCAGGGCGTCAGGCACTGGGTGTACAG
3_G12-frag001	5	84	748	61496838	61496877	TAACCGGGGTTACAGAGCAGGGTGTCAGGCAGTGTGGGGCTC
Cluster 5 177			239	119862276	119862515
4_A09-frag003	5	177	239	119862276	119862320	TGCCCACCCCTGTCACTTCACACCCCAGCCGCCTCACACCCCAACCACC
2_G09-frag002	5	177	239	119862472	119862515	AGCTGGGGTGTGAGGTGGCCGAGGTGTGATGTGACTGGGGTGTGATGT
2_E12-frag005	5	177	239	119862479	119862514	GCTGTGAGGTGGCCGAGGTGTGATGTGACTGGGATGTGCTAA
Cluster 6 87			646	144502303	144502949
4_D10-frag002	6	87	646	144502303	144502342	CTGTTGTGTGTGTCCGTGTGCCTGTGTATGTCTCTGTATGCGTAG
2_E10-frag010	6	87	646	144502867	144502906	CGTGTGTGTCTGTGTTTGTGTCTGTGTGTCTGTGTATCTGTTTGTC
2_E10-frag010	6	87	646	144502905	144502949	CGTGTGTGTCTGTGTTTGTGTCTGTGTGTCTGTGTATCTGTTTGTC
Cluster 6 122			59	131889375	131889434
1_D06-frag008	6	122	59	131889375	131889422	GAGGCTGGGAGGAGGCAGGGAGGAGGCGGGGAGGAGGTAGGTAGGAGG
1_G02-frag008	6	122	59	131889382	131889423	TGGAGGCAGGGAGGAGGCAGGGAGGAGGCAGGGAGGAAGTAGG
1_G02-frag008	6	122	59	131889399	131889434	TGGAGGCAGGGAGGAGGCAGGGAGGAGGCAGGGAGGAAGTAGG
Cluster 7 22			183	24197310	24197493
5_A07-frag006	7	22	183	24197310	24197349	GGGTGGGTGTGTGGATGTGTGAGTGTGTGAGTGTGGGATTGT
5_G01-frag004	7	22	183	24197431	24197469	ATGACTGTGTGGGTGTGTGGATGTGTGACTGTGTGGGTGTTCG
5_G01-frag004	7	22	183	24197455	24197493	ATGACTGTGTGGGTGTGTGGATGTGTGACTGTGTGGGTGTTCG
Cluster 7 102			232	10854834	10855066
2_B02-frag004	7	102	232	10854834	10854876	ACGGGCGGGGGCAGGAGCAGGAGCAGAGCAGGGGCAGGGGCAGGAGCG
2_D06-frag005	7	102	232	10855002	10855048	TGCCCCTGCTCCTGCTCCTGCCCCTGCTCCTGCTCCTGCCCCTGCTC
2_D06-frag005	7	102	232	10855020	10855066	TGCCCCTGCTCCTGCTCCTGCCCCTGCTCCTGCTCCTGCCCCTGCTC
Cluster 7 172			355	115129638	115129993
2_F12-frag002	7	172	355	115129638	115129678	ACACAGCACACACACGTATACACACACAGAGAGACACACAAAC
4_H05-frag005	7	172	355	115129843	115129873	GTGGGTGTGTGTCAGTGTGTGTGTCTGTGGATGTGCCG
4_H05-frag005	7	172	355	115129963	115129993	GTGGGTGTGTGTCAGTGTGTGTGTCTGTGGATGTGCCG
Cluster 7 191			237	84639013	84639250
4_A12-frag004	7	191	237	84639013	84639045	CTCATGTCTCTACTGCCTGCTCTGCCTCTTCTGCTTCCCCT
1_H08-frag009	7	191	237	84639140	84639173	ACGTCTGCTCTGCCTCTTCTGTTTCTCCTGCCTCCCATCCCT
4_A12-frag004	7	191	237	84639218	84639250	CTCATGTCTCTACTGCCTGCTCTGCCTCTTCTGCTTCCCCT
Cluster 8 34			951	34558509	34559460
1_C12-frag006	8	34	951	34558509	34558548	AACCTACATACATACATACACACACACCCCACAACACACAACC
4_G03-frag010	8	34	951	34558809	34558840	GCTGTTGTGTGTTATGTGTGTTGTTTGTTGTGTGCG
1_C12-frag006	8	34	951	34559421	34559460	AACCTACATACATACATACACACACACCCCACAACACACAACC
Cluster 9 173			785	38863101	38863886
1_B11-frag003	9	173	785	38863101	38863143	GGGGCTGGTGTGTACTGGGGGTGCTGTTCTGGGTTGGTGTGTATGC
1_B11-frag003	9	173	785	38863366	38863408	GGGGCTGGTGTGTACTGGGGGTGCTGTTCTGGGTTGGTGTGTATGC
2_C11-frag004	9	173	785	38863841	38863886	GGGTGGTGTGTATTGGGGTGTGCTGTTCTGGGCTGGTGTGTATTGGGTGCG
Cluster X 12			838	26137963	26138801
4_E03-frag002	X	12	838	26137963	26137998	GGGGCAGGGGCAGGAAGAGGAGCAGGAGGAGCAGGAGCATGAGG
4_F10-frag007	X	12	838	26138495	26138532	ATGTGGGAGCAGGAGGAGCAGGAGCAGGAGGAGAAGCAGGGGCTGT
4_F10-frag007	X	12	838	26138765	26138801	ATGTGGGAGCAGGAGGAGCAGGAGCAGGAGGAGAAGCAGGGGCTGT
Cluster 1 111			62	174761782	174761844
3_A11-frag002	1	111	62	174761782	174761827	GGTGATGATGATGGTAGTGATGATGTTGGTGGTGATGATGATGATGTTC
5_B04-frag001	1	111	62	174761806	174761844	CGAGGTTGGTGGTGATGATGATGATGGTAATTGTGATGGTGGTA
Cluster 1 128			337	194233255	194233592
4_B09-frag005	1	128	337	194233255	194233283	AAGGGTGGTAGTGGAGGTGGTGGTGGTGGTAGCGGCTCTA
1_B05-frag005	1	128	337	194233549	194233592	AGGGGTGTTGGTGGTAGTGGAGGTGATGTGGTGGTGGTGGTGGTGGTAC
Cluster 1 145			52	176489530	176489582
3_C04-frag009	1	145	52	176489530	176489572	ACACAGCGACCAACACACCGACCAACACACCGACCCACCGACC
2_C02-frag001	1	145	52	176489542	176489582	ACACACCGACCAACACACCGACCCACCGACCCACCGTCCCA
Cluster 1 153			378	97111290	97111668
1_G01-frag003	1	153	378	97111290	97111325	GTGGTGTGTGGTGTGGTGTGGTGGTGGTGGTGGTGGGAA
1_G02-frag006	1	153	378	97111629	97111668	GGTGTGGTGTGGTGGTGTGTGGTGGTGTGGTGGTGTGGTGG
Cluster 1 164			605	94955786	94956391
4_B11-frag005	1	164	605	94955786	94955829	GGGAGCATTAGGAGGTAAAGGTGAAGAATATGGAAGAGGGGGAGGGTA
4_C07-frag003	1	164	605	94956353	94956391	GGAGAGGAGGTGAGAAGAGTAGGAAAGATAAGACAAACGAGGT
Cluster 1 214			86	13800744	13800830
4_H08-frag002	1	214	86	13800744	13800783	TCCCATCACCAGCATCACAACCCCTATCACCCTAAACCCCACA
2_G03-frag007	1	214	86	13800789	13800830	AGTAGGGGTTGGGATGGTGCTACTCATGGGGTTTGGGGTGGTGGTT
Cluster 10 26			196	15230116	15230312
5_D11-frag005	10	26	196	15230116	15230154	CCACACACCACACACACTCACACACCACACACACACTCACGCCC
1_C07-frag007	10	26	196	15230273	15230312	GGGGTGTGAGTGTGTGTGTGGTGTGTGTGAGTTTATGTGTGTACG
Cluster 10 93			278	97352767	97353045
1_D06-frag007	10	93	278	97352767	97352809	TAGCACACCTCAGCCACTTCAGTCCACCTCAGCCCACCTCAGCCCACCCC
4_C05-frag002	10	93	278	97353003	97353045	TAGCCACCTCAGCCACCTCAGCCATCTCAGCCCACCTCAGCCCATC
Cluster 10 110			2078	6983052	6985130
1_A07-frag008	10	110	2078	6983052	6983088	GAGTGAGTGAGAGAGAGTATGTGTGTGAGAGAGTATGTGTGTGCG
2_F07-frag003	10	110	2078	6985086	6985130	TCACCATGGCCAACAGAGAGAGCAGGTCCTCATTGTGACACTCCCCCCCA
Cluster 10 126			102	82600864	82600966
1_F09-frag009	10	126	102	82600864	82600900	GGCGTTAAATAAAGGGTGCATTCTCCTAGAGGGGTTGAGG
2_C02-frag005	10	126	102	82600932	82600966	GGGGTGAGGGGTTCGGGTGCTGAGAGGGAAAGGAGACAGGGTGCG
Cluster 10 190			146	4832459	4832605
4_H08-frag006	10	190	146	4832459	4832502	GCCCCCACCCCACATCTCTGTCTCCCCCACCTCTCTTCCCGGTCC
2_C11-frag005	10	190	146	4832559	4832605	CGGGAAAGGAAGCAAGGGGAAGAAGGAGAAACTCGGGAGGAGGGGAG
Cluster 11 142			666	8881140	8881806
1_H01-frag002	11	142	666	8881140	8881174	GAGAGGGAATAGGAGATGGGGAGGGCCATGTGAGTGGGAACGCCG
2_C04-frag006	11	142	666	8881766	8881806	GACAAACCCACCCATGCACTTGGTCCTACCTCCCCACACCATCACC
Cluster 11 166			185	49823756	49823941
1_F11-frag005	11	166	185	49823756	49823797	TTAATACACACAGACACACACACATAGAGGCACAGACACATATACACG
2_F07-frag009	11	166	185	49823898	49823941	AATGGAACCTCGAGGGCTTTGACCAATTAATGAGCTTCCGTCTC
Cluster 11 213			682	45174994	45175676
4_B11-frag003	11	213	682	45174994	45175028	GGATCCCCCATTCCCCTTCCCATCCTCTCTCCTATCCACGAGCC
5_H06-frag006	11	213	682	45175630	45175676	TTCAGGTTCTCAGAGACTGAACTACCAACAAAAGTGCTGGACCAACCCCA
Cluster 12 8			389	12137637	12138026
4_B05-frag004	12	8	389	12137637	12137685	GACACAGAGAAGCGACCAAGAGAGGGTAAATGCTTGGCCCCCACTCCACCC
5_F01-frag007	12	8	389	12137985	12138026	CTACTGGCATGGTATTTGGAGACAGGACCTCATGGGCTTCCCG
Cluster 13 83			60	41174715	41174775
2_B07-frag009	13	83	60	41174715	41174748	GGGGGGAGAAGCAGGAGAAGGAGCAGGAGCAGGAGGAGT
4_F11-frag001	13	83	60	41174743	41174775	GCTCCTGTTCCTGCTCCTGCTCCTCCTGCTCCTCTTACTGCCCTCT
Cluster 13 134			253	104754452	104754705
4_B06-frag006	13	134	253	104754452	104754497	TGGATGGACCTAGGAAGGAAGGACTGATGGATTTGTCTTCGGTGGCCTT
4_D04-frag006	13	134	253	104754664	104754705	GATGGAAGGAGGGACAAAAGGACAGAAGGGAGGAAGGTAAGGCT
Cluster 13 195			192	33382113	33382305
3_F04-frag001	13	195	192	33382113	33382157	GGTCAGTGATAGGAGGGGCAGTAGGGGCAGGAGGTCTGGCGGGAGG
3_E05-frag004	13	195	192	33382260	33382305	TTGGGCAGGAGGTGAAGGAGAAGCAGGAGGAGGGGCATCAGGAGCAGG
Cluster 14 29			157	49105907	49106064
2_B01-frag007	14	29	157	49105907	49105939	CGTGTGTACGTGACAGGAGAGTGCATGTGGTGTGCGTA
1_E09-frag006	14	29	157	49106026	49106064	GTGGTATGAAGACTGTGTGACAGGAGAGTGCATGTGGTGTTT
Cluster 14 53			140	16652108	16652248
5_H10-frag001	14	53	140	16652108	16652144	CAGCCCACTTGCACCTGCACACACACATAGAGCACACCTGA
5_B02-frag007	14	53	140	16652209	16652248	TTCATGTGGGCTTTGTATGTGTGTGCAGGTGCTAGTATGTGCCGT
Cluster 14 127			365	49335901	49336266
5_E04-frag003	14	127	365	49335901	49335933	TATACACAGCACATGGACTCTCCTGTCACGCACACAAAC
3_G08-frag005	14	127	365	49336231	49336266	GTGTGTGTGAGTGACAGGAGAGTGCATGTGCTGTGTTGT
Cluster 14 135			365	49404276	49404641
5_E04-frag003	14	135	365	49404276	49404308	TATACACAGCACATGGACTCTCCTGTCACGCACACAAAC
3_G08-frag005	14	135	365	49404606	49404641	GTGTGTGTGAGTGACAGGAGAGTGCATGTGCTGTGTTGT
Cluster 15 86			351	18525840	18526191
4_F12-frag002	15	86	351	18525840	18525876	CAAGCTCACACCCACACCCACATCCACATCCACATCCACGTCCCC
4_D08-frag005	15	86	351	18526160	18526191	CACCCGCATCCACACCCACATTCACACCCACACCCACAAT
Cluster 16 61			129	73840290	73840419
4_H04-frag003	16	61	129	73840290	73840333	GGTTGGTTGGGTAGATAGTTTTTTGGTTGGGTGGTTGGTTGGGT
4_F01-frag001	16	61	129	73840379	73840419	CACCACAGCAAAAACCAACAACCCAATCAACCACCCTACCA
Cluster 16 161			123	27994602	27994725
4_B02-frag008	16	161	123	27994602	27994640	TGGGTGGGTGTGTGTGTGTTTGTGTTTGTGTATGTGTATGTGGCTG
2_H08-frag004	16	161	123	27994688	27994725	CACAATACACACACAAACACAAACACACACATACACCCCCA
Cluster 16 180			210	27765683	27765893
1_B04-frag003	16	180	210	27765683	27765732	AGGGGCTGGGGAGACGGCTCACTGCTTAGGAACACTGGATGCTCTTGCAGT
4_B02-frag008	16	180	210	27765855	27765893	TGGGTGGGTGTGTGTGTGTTTGTGTTTGTGTATGTGTATGTGGCTG
Cluster 16 186			105	61819610	61819715
2_F08-frag006	16	186	105	61819610	61819642	GCAGGTGTGTATGTGTGGGGAGTGTGTGTATGTGTGTTT
5_C05-frag003	16	186	105	61819681	61819715	TGGGTGGGGGGAGTGTGTGTATGTGTGGGGTGGTGTGGGG
Cluster 17 197			479	5832062	5832541
2_B02-frag004	17	197	479	5832062	5832102	ACGGGCGGGGGCAGGAGCAGGAGCAGAGCAGGGGCAGGGGCAGGAGCG
2_D06-frag005	17	197	479	5832495	5832541	TGCCCCTGCTCCTGCTCCTGCCCCTGCTCCTGCTCCTGCCCCTGCTC
Cluster 18 17			65	66973740	66973805
3_G10-frag005	18	17	65	66973740	66973783	TCCACAACATCCCCTGAAACTACAGCCACCACAGCCACCACGACT
4_D06-frag005	18	17	65	66973771	66973805	GGGGGTGTTGTGGTGGTCGTCAACCCTGTGGAAGTCATT
Cluster 18 105			460	80978305	80978765
5_C07-frag003	18	105	460	80978305	80978335	CACACGGCCACACACACACAGACACACTCACATACACACCACG
1_B01-frag007	18	105	460	80978723	80978765	TTAAACTGAAGCGGAGCATGCCCCTCCTCTCTTCCACGATCCCAATC
Cluster 18 169			592	56478935	56479527
3_C11-frag009	18	169	592	56478935	56478982	GCTTCCTTCAAAAGCTGCAGAAGGTTTGGGACTTTATTGGGTGCCTTTT
4_E08-frag008	18	169	592	56479485	56479527	CGACACTCTGGGCTCACACCCCACCCCCAAAAGTACAGGTTGGGCCG
Cluster 18 189			117	73507905	73508022
1_H05-frag002	18	189	117	73507905	73507945	ACTACCTACCCACTCATCTACCACCTGTCCACTCATCTACCACCGACC
2_C10-frag007	18	189	117	73507979	73508022	GGGCAGGTGGTAGATGAGTGGGTAGGTGGTAGATGAGTGGGTAGGTGTC
Cluster 18 215			342	72334929	72335271
2_A03-frag001	18	215	342	72334929	72334968	AGTGGGTGTGCAGGTGTGTGGGTATGCAGGTATGTGGGTGTTG
3_A05-frag004	18	215	342	72335239	72335271	CCCGCCCACACACACCTACACAGCCACACACCCATCCCTGCACCC
Cluster 19 49			238	26543714	26543952
4_E08-frag007	19	49	238	26543714	26543751	GGGGGGGTGGAGGTGGTTGTGGTGGTGTTGGAGGTGGCAGTGG
3_C09-frag005	19	49	238	26543913	26543952	AGCTACACCACTTCGACCTCCACCTTCTCCACTTCCACCAACTCCC
Cluster 19 57			436	51050539	51050975
4_E12-frag003	19	57	436	51050539	51050572	CAGACACACAACCACACAGACACACAACCACACACTCCCA
4_D01-frag003	19	57	436	51050942	51050975	ACATAGCCTCACAGCCACACAATCTCATAGCCACACAACC
Cluster 19 70			54	51278140	51278194
2_A09-frag005	19	70	54	51278140	51278174	TGGGAGTGGAGTGTATGCAGTGTGTGGTATGTGTGTGTCGGGTGG
2_G01-frag005	19	70	54	51278147	51278194	CACACAAACCACACACTGCATACACTCCTCTCTCTGTCTCTTTCTCACC
Cluster 19 136			383	10663008	10663391
1_D12-frag004	19	136	383	10663008	10663053	GAGTGGATGTGTATGTATGTGTGTGTGCTTGTGTGTATTTGTGTATGTGTGTG
4_D04-frag009	19	136	383	10663355	10663391	ATTGGGGGCAGAAGAGTACTGCTCAAAACTCACCCCTCGT
Cluster 19 162			54	51281611	51281665
2_A09-frag005	19	162	54	51281611	51281645	TGGGAGTGGAGTGTATGCAGTGTGTGGTATGTGTGTGTCGGGTGG
2_G01-frag005	19	162	54	51281618	51281665	CACACAAACCACACACTGCATACACTCCTCTCTCTGTCTCTTTCTCACC
Cluster 19 199			330	47412374	47412704
4_F05-frag009	19	199	330	47412374	47412405	GAAGGGTAGAATGAAGGGCCAACTTCTCTCTGGACGACGGA
3_H12-frag002	19	199	330	47412661	47412704	CACAGCCATGCTGATGCAAACAGCGTGCGTACACACAAACACACTC
Cluster 2 95			190	197776855	197777045
4_C03-frag002	2	95	190	197776855	197776891	GGTGGAGGTGGTGGTGGTGATGGTGATGGTGGTGGTGCTGTGGG
4_E08-frag004	2	95	190	197777014	197777045	TGTCGCCACCTCCACCACCTCAACCACCACCACCTCC
Cluster 2 120			91	140873123	140873214
5_E05-frag003	2	120	91	140873123	140873161	GGCTCTCTCTCTCTCTCCTTCTCTGTCTCTCTCCGTGTCTCT
5_C03-frag004	2	120	91	140873177	140873214	CACTGTCCTTCCCTCTCTCCCTCTCTCCCCCATCCCCGCCCCCC
Cluster 2 148			137	22150452	22150589
1_G05-frag001	2	148	137	22150452	22150486	CATCCAGCCACCTACCCACTCTTCCACCCATTCACGCCCCCAT
4_B10-frag001	2	148	137	22150548	22150589	GACCCCCTACCCACTCCTCCACTCATCCACACACTCACCCATTT
Cluster 20 32			88	3125920	3126008
2_A06-frag003	20	32	88	3125920	3125961	AAGCACTCACACTCACCCGCAAACACACATAAGCCCTAACAC
1_F01-frag005	20	32	88	3125962	3126008	GGGCTTGTGTGTGTTTGTGGGTGAGTGTGTGTGTGTTTGGGGGTGAG
Cluster 20 113			65	6741748	6741813
4_A04-frag003	20	113	65	6741748	6741787	GGGTGATAGGGAGGCTAGGAGGTGGGAACTTAGGGTACAGAGGGGCGAT
1_H01-frag005	20	113	65	6741776	6741813	CTAGCCACCCTAACCCCCAGCCTCCCAGCCTCCCAACTAC
Cluster 20 208			1150	43382356	43383506
2_A10-frag005	20	208	1150	43382356	43382397	CCACAGAACCCCCCTCCCAGCTCTCCACAGACCCTACCTCCCTT
5_F11-frag003	20	208	1150	43383477	43383506	GGTGGGGGGGTTCTGTGGAGAGCTGGGAGGTGGGGTCAGTGA
Cluster 3 116			94	159799179	159799273
5_E03-frag008	3	116	94	159799179	159799222	AATGGGTGGATGGATGAGTGGGTGAGTGGGTGGATGGGTGGATGGTA
4_H03-frag003	3	116	94	159799233	159799273	CAGCCAACCATACACTTTCCCTCCCATCCATTACCTGTCCATCCATCCCC
Cluster 3 151			552	168835007	168835559
5_H01-frag007	3	151	552	168835007	168835046	GACAGGGCGAGGTGAGGGACAGGTGAGGTGAGAGATGGGTTAGCC
2_A01-frag006	3	151	552	168835510	168835559	CTCACCTGTCCCTCACCTCACCAATTCCTCAACCGTTCCTCACCTCACCC
Cluster 3 193			812	62395364	62396176
1_B06-frag005	3	193	812	62395364	62395397	GACGACCAAAAACCCCCAAATAAAAACCACCACCACCACCGCCC
2_G07-frag001	3	193	812	62396141	62396176	GAGCCGCGCACACACACGAGAGAGAGACAGAGACAGAGAGACAGGGAC
Cluster 3 210			54	167753425	167753479
4_D02-frag003	3	210	54	167753425	167753454	CACCCAGCCCACATTTCCCCACTTCGTGCCCACACTACCCC
3_B10-frag001	3	210	54	167753445	167753479	TGAGGTTGGAAAATGTGGGCAGGAAAGGAGTGTGGGCAGGAAGGAGGCT
Cluster 4 19			499	75828995	75829494
5_C09-frag004	4	19	499	75828995	75829031	CCCCCCTACCCTACCCTACCCCATTCCAACTTTTACTCAAATCCTG
2_A12-frag001	4	19	499	75829453	75829494	CCTCCGTAACACAAAACAACAACTACAACACGCCCTACGCCCACC
Cluster 4 54			234	57821377	57821611
3_G08-frag005	4	54	234	57821377	57821411	GTGTGTGTGAGTGACAGGAGAGTGCATGTGCTGTGTTGT
4_C10-frag002	4	54	234	57821577	57821611	CACGCACAGCACATGCACTCTCCTGTCACGCACAAACAC
Cluster 4 168			810	56427424	56428234
1_D09-frag005	4	168	810	56427424	56427466	CAGACAGTAGTGCTGAGAGCAATGTAGACTGTGAAGGCTCAAGAGGTCC
5_G03-frag001	4	168	810	56428205	56428234	GAGAGGAGGGAGGGAGGAGGGGGCAGGGGGGG
Cluster 4 187			1195	75833559	75834754
5_F05-frag008	4	187	1195	75833559	75833594	GGATGTTGGTGGGGTGATGGATGGAGAAATAGATGAGAGGGTGGTC
5_C09-frag004	4	187	1195	75834718	75834754	CCCCCCTACCCTACCCTACCCCATTCCAACTTTTACTCAAATCCTG
Cluster 5 101			485	155898658	155899143
2_B01-frag002	5	101	485	155898658	155898697	ACCACCTACTCACCTGCCCACCTGCCCACCTGCACACCTACCC
3_H03-frag005	5	101	485	155899101	155899143	CCTGCCCACCCGCTCACCTGCCCACCTGCTCACCTACTCACCCACTAC
Cluster 5 206			84	167683579	167683663
1_D07-frag002	5	206	84	167683579	167683611	TGTGGTGGTGCTGCTGCTGGTGGTGCTGGTGCTGCTGCAT
1_C03-frag003	5	206	84	167683624	167683663	CGAACCACCACCAGCAGCACCAGCACCACCACCAGCACCAACA
Cluster 6 1			922	102957969	102958891
5_H03-frag009	6	1	922	102957969	102958009	AGGGCCGCAGACACAGACCACAGCCACAGCCACAGACCACAGACACAGCT
4_H07-frag005	6	1	922	102958849	102958891	GTGGGTGTGACTGTGTCTGTGTCTGTGTCTGTGGGCTGTGTCT
Cluster 6 143			435	143929058	143929493
3_G10-frag003	6	143	435	143929058	143929094	AGGTGTGAGGACAAGACAGGGAGTCAGGGCTGCGGGGGGTAGGT
4_A09-frag007	6	143	435	143929457	143929493	TGGGCGTCTTCTTGGGGCTGTTGTTCTCTGGCCTCCCTGTTTC
Cluster 7 41			59	81636727	81636786
1_B05-frag005	7	41	59	81636727	81636765	AGGGTAGCAGCAGCACAGACAAGGAAGTTTTCATAAGACAGGGAC
3_G04-frag004	7	41	59	81636748	81636786	CGTGGGTGAGTATAATCCAGGATAGCAGCAGCACAGACAAAGA
Cluster 7 62			279	111821319	111821598
3_G08-frag002	7	62	279	111821319	111821364	GTAGTGTCCCTTCACCACCACCACCACCACCACTGCCAACCACCCCA
1_G08-frag001	7	62	279	111821567	111821598	CCCTGTCTCCACCACCCAGAACAGCGTCAGTATCCCCTCCAC
Cluster 7 165			58	116369953	116370011
1_E11-frag007	7	165	58	116369953	116369983	CCCTTCCGCACTATCCCCATCCTTCTTATCTTTAACACTGTT
2_G12-frag008	7	165	58	116369974	116370011	GCGGGGATAGTGGGGATGGTGGGGATGGGGAGGACTGTGG
Cluster 7 171			1816	56001003	56002819
3_H11-frag001	7	171	1816	56001003	56001046	TGGGGGTGTCATGGGAAGTGGGGAGTGTCATGGGAAATGGGGTG
5_B11-frag002	7	171	1816	56002780	56002819	AGTGGGGGAGTGTCATGGGAAGTGGGGGGAGTCATGGGAACGCG
Cluster 7 185			78	135177294	135177372
1_C08-frag009	7	185	78	135177294	135177333	TGGGGGGGTGGAGTCAGGAGTCAGGGGTGTAGGGGTGGAGCCA
5_A06-frag001	7	185	78	135177335	135177372	GGGGAAATGCGGGTGGATGTGGGGGTGGAGTCAGTGATGCGGGAGGGG
Cluster 7 194			237	112052319	112052556
5_E02-frag009	7	194	237	112052319	112052357	CCCCACCCATCTCTTCCCCATCCACCTCTCCATTCCTCCCCCC
4_A01-frag001	7	194	237	112052520	112052556	CATCATCCTCCCTTCCCTTCTCTGTCCATCTTTCTATCCTTCCG
Cluster 8 202			146	83537728	83537874
4_A09-frag003	8	202	146	83537728	83537766	CTACACCTCCACCATCACCACCACCACCTCCACCATCACCAC
1_B04-frag001	8	202	146	83537836	83537874	TGGTTGGTGATGGTGGAGGTGGTGGTGGTAGTGATGGAGAAGGT
Cluster 9 65			71	73507508	73507579
1_A05-frag003	9	65	71	73507508	73507547	GGGAGGGGAGAGTAAGGTGAGGGACCAGGTGAGGGATGGAGGCA
2_G09-frag006	9	65	71	73507542	73507579	GGAATAGGGAAAAATCAGACATGGGGAGACCGGCGAGGGGTG
Cluster 9 74			232	62235321	62235553
4_E04-frag003	9	74	232	62235321	62235359	CAAACACACAGACAAACAGACACAGAAATACACAGACACACAAC
2_D07-frag005	9	74	232	62235515	62235553	CGTGCGTGCGTGTGTGAGTGTATGTGTGTCTCTGTGTCTGTGCGTGTG
Cluster 9 106			245	41048128	41048373
2_A01-frag008	9	106	245	41048128	41048158	GTGTGTGAGTGTGTATGTGTGTGTATGTGCGAG
2_F07-frag002	9	106	245	41048338	41048373	TGTGTGAGTATGTGTGTGTGATTGTGTATGGGTGTG
Cluster 9 115			1231	42685695	42686926
1_B10-frag006	9	115	1231	42685695	42685731	CCGCCAGCCAGCAACCAACAGGAAACCCATCATGGGCACAAAC
5_D12-frag002	9	115	1231	42686883	42686926	CTAACCACTGAGCTACATCCCTGACCTCCTCTTTACTTGTTATGTTG
Cluster 9 174			91	110213111	110213202
4_G09-frag001	9	174	91	110213111	110213151	TGGGGGGAGGTTGCAAGGGCAAAGGGCAGATATGGGGGGGCGTGGG
2_G10-frag009	9	174	91	110213158	110213202	GGTTGTGGGGTGTGTGTGTGTGTTTGTGTGTGTACACGTGTGTGTT
Cluster X 156			52	26651461	26651513
1_B04-frag007	X	156	52	26651461	26651497	ATACGTTTGCACCCTCGTGACTCGACACCCGGCCCGCCCCATTCTT
4_C09-frag006	X	156	52	26651469	26651513	GTGTGGGGGACGAGAGATGGGGCGGGCCGGGTGTCGAGTCACGAG
Cluster X 209			68	6919033	6919101
4_B07-frag004	X	209	68	6919033	6919073	TGGGACAGCTCAGAGGGGTCTATAGTAGTGTAAGGATGGGGTCGTC
1_B10-frag005	X	209	68	6919068	6919101	TAGGGTGGGGTGGTAAATCGGGAATGGACGTGTAGGGAGT
Cluster 3 132			42	169278295	169278337
3_G12-frag003	3	132	42	169278295	169278334	ATGGGGGAGGGAGTTGACAGTATGGGATTGGGGGTTGGGGGTGCT
1_B08-frag003	3	132	42	169278297	169278337	GGGGGGGGGAGTTGACAGTATGGGATTGGGGGTTGGGGTTGCAAT
2_E05-frag001	3	132	42	169278298	169278337	ATGGGGAGGGAGTTGACAGTATGGGATTGGGGGTTGGGGTTGTT
Cluster 5 160			40	5457584	5457624
2_E11-frag002	5	160	40	5457584	5457624	TTGGTTTGGTTAGGTTAGGTTAGGCTAGGTTTGCTTAGGTT
2_A01-frag003	5	160	40	5457590	5457624	GGTTGGTTTGGTTAGGTTAGGTTAGGCTAGGTTTGCTATGTT
4_E06-frag003	5	160	40	5457591	5457621	TGAAAGGCAAACCTAGCCTAACCTAACCTAACCAAACTAACCCT
Cluster 9 45			47	113150275	113150322
5_B03-frag002	9	45	47	113150275	113150321	GGGGGGGGGGCGGACGGGCAGGGGACTGAGCAGTGGGAGCGGTGT
1_B07-frag001	9	45	47	113150276	113150309	ACGGGGGGCGGGCGGACGGGCAGGGGACTGAGCAGTGGGGGCGTGT
4_H03-frag009	9	45	47	113150277	113150322	TGGGGGCGGGCGGACGGGCAGGGGACTGAGCAGTGGGAGCTGGTGTGCT
Cluster 9 163			43	112887958	112888001
1_B07-frag001	9	163	43	112887958	112887991	ACGGGGGGCGGGCGGACGGGCAGGGGACTGAGCAGTGGGGGCGTGT
4_H03-frag009	9	163	43	112887958	112888001	TGGGGGCGGGCGGACGGGCAGGGGACTGAGCAGTGGGAGCTGGTGTGCT
5_B03-frag002	9	163	43	112887962	112888000	GGGGGGGGGGCGGACGGGCAGGGGACTGAGCAGTGGGAGCGGTGT
Cluster 1 44			38	84496642	84496680
4_E05-frag001	1	44	38	84496642	84496677	CCCCGCCCGACACTTACTCCACCGACCCCACTCTTCCCCCTCC
5_A09-frag004	1	44	38	84496642	84496680	GATTTACAGCCCGACGCTTACTCCAACGACCCCACTCTTCCCCCCC
Cluster 1 63			38	384453	384491
3_H03-frag009	1	63	38	384453	384491	AGGGTTATGGTTAGGGTTAGGGTTAGGGTTAGGGTTAGGGT
4_E02-frag002	1	63	38	384453	384485	AGGGTTATGGTTAGGGTTAGGGTTAGGGTTAGGGTATAG
Cluster 1 76			47	451192	451239
1_D01-frag002	1	76	47	451192	451237	ACAACCCTTACCATAACCTTGACCCTATCCCTAAATCCCCCTAACCCC
2_C09-frag006	1	76	47	451195	451239	TTAGGGGGATTTAGGGATAGGGTCAAGGTTATGGTGAGGATTGGG
Cluster 1 146			42	1950263	1950305
1_A04-frag007	1	146	42	1950263	1950304	AGTGTGAGTGAGAGTGAAAGGAGAGTGCGTGTGGTGTGTGTG
3_F09-frag009	1	146	42	1950268	1950305	CACTAACACCACACGCACTCTCCTTTCACTCTCACACTCACTC
Cluster 1 150			47	803512	803559
2_C09-frag006	1	150	47	803512	803556	TTAGGGGGATTTAGGGATAGGGTCAAGGTTATGGTGAGGATTGGG
1_D01-frag002	1	150	47	803514	803559	ACAACCCTTACCATAACCTTGACCCTATCCCTAAATCCCCCTAACCCC
Cluster 1 196			36	83020669	83020705
5_D12-frag001	1	196	36	83020669	83020705	TCCGACCCGAATACCACAGACCCACATGTCCACATCCAACCCC
4_B05-frag003	1	196	36	83020673	83020701	GGGTGGGATGTGGACATGTGGGTCTGTGGTATTCAGGGG
Cluster 1 201			42	7769579	7769621
1_A04-frag007	1	201	42	7769579	7769620	AGTGTGAGTGAGAGTGAAAGGAGAGTGCGTGTGGTGTGTGTG
3_F09-frag009	1	201	42	7769584	7769621	CACTAACACCACACGCACTCTCCTTTCACTCTCACACTCACTC
Cluster 1 211			47	80916981	80917028
2_E02-frag001	1	211	47	80916981	80917028	TCCCCAGCTCTCTGGCCACCTGCTCCCCCCAGCCTCAGTTCCTTCCCAG
5_A11-frag002	1	211	47	80916987	80917028	GGTAGGAACTGAGGCTGGGGGGAGCAGGTGGTCAGAGAGGTGGGGTT
Cluster 10 9			46	15597012	15597058
1_F07-frag009	10	9	46	15597012	15597058	GCCTGCCTCTACCTCCCTAGTTCTGGGATGGAAGGTATGGGCCACCAC
5_H09-frag002	10	9	46	15597015	15597054	CGCTTCCTCTACCTCCCTAGTTCTGGGATGGGAGGTATGGACCAC
Cluster 10 81			34	25783694	25783728
2_F05-frag005	10	81	34	25783694	25783728	GGGGTGGTGGAGGGGAGTTGGGGTGATGAGGGTGTTG
1_D10-frag002	10	81	34	25783702	25783727	ATCACCCTCATCACCCCAACTCCCCTCCACCCCC
Cluster 10 114			41	53709232	53709273
2_F04-frag004	10	114	41	53709232	53709273	CCCCGTTCTTACCCTCTCCTTTCCCTTTTCCCTCTCCCTCGTGT
3_A02-frag004	10	114	41	53709234	53709268	ATGCACCTTCTTACCCTCTCCTTTCCCTTTTCCCTCTCCCGGTAGT
Cluster 10 137			41	24715272	24715313
1_G03-frag003	10	137	41	24715272	24715313	GGGAGGGGGAGTTGGTGGGGTCTGTCTGGGTGGAGTGCAGAG
5_C02-frag009	10	137	41	24715274	24715309	ACGTGGGGGAGTTGGTGGGGTTTGTCTGGGTGGAGTGGAG
Cluster 10 159			46	7216009	7216055
4_F03-frag005	10	159	46	7216009	7216052	GTGGTGGGGTGGCGGTTAGGGTAGTGGTGTTAGTGAAGTGGTGGCCGTG
1_G04-frag003	10	159	46	7216012	7216055	CTGGGGAGGCGGTTAGGGTAGTGGTGTTAGTGAAGTGCTGGCTGT
Cluster 11 158			40	50046236	50046276
3_H03-frag009	11	158	40	50046236	50046276	AGGGTTATGGTTAGGGTTAGGGTTAGGGTTAGGGTTAGGGT
4_E02-frag002	11	158	40	50046242	50046276	AGGGTTATGGTTAGGGTTAGGGTTAGGGTTAGGGTATAG
Cluster 12 90			39	11820032	11820071
3_C01-frag003	12	90	39	11820032	11820069	CAGGTTATGGTGCTGCCTGCAGTGAACTCCGTCTTTCCCCCC
5_C12-frag005	12	90	39	11820032	11820071	TGGGTGGAAAGACGGAGTTCACCGCAGGCAGCACCATAACCTG
Cluster 13 35			37	50699613	50699650
4_D09-frag007	13	35	37	50699613	50699649	CGTACCATCACAGCCTCACCATCACAACCACACCATCACACCCT
5_G06-frag004	13	35	37	50699613	50699650	TCACACCATCACAGCCTCACCATCACAACCACACCATCACAGCCACG
Cluster 13 104			37	56947713	56947750
5_C08-frag007	13	104	37	56947713	56947745	GGGCAGGAGTAGCAGGAGGAGGAGCAGAAGGAGGAGCGTG
5_G11-frag005	13	104	37	56947714	56947750	CGGGGGGAGGAGCAGGAGGAGGAGCAGAAGGTGGAGCAGGAGTATG
Cluster 13 125			38	78362669	78362707
3_D02-frag006	13	125	38	78362669	78362707	TCCTCTTCCTCTACCACCTCCAGTTCCAGTTCAGCCCCATCA
5_G06-frag011	13	125	38	78362669	78362705	CTCTTCCTCTACCACCTCCAGTTCCAGTTCAGCCCCACTCT
Cluster 13 144			38	44646164	44646202
5_E02-frag002	13	144	38	44646164	44646198	AGGGTTAGGGTCAGGGTTAGGGTTAGGGTTAGGGTGGGG
1_B08-frag001	13	144	38	44646169	44646202	AGCCGAACCCTAACCCTAACCCTGACCCTAACCCTAACC
Cluster 13 147			48	106918000	106918048
5_G02-frag005	13	147	48	106918000	106918036	AGCAGACACACACACACATACACATACAGACACACAAACGCAG
3_H03-frag002	13	147	48	106918014	106918048	TGGGTGTGTGTCTGTGTTTGTGTGTCTGTATGTGTATGAGCGTGT
Cluster 13 179			45	17342980	17343025
4_D12-frag004	13	179	45	17342980	17343023	GGGAGGGGGACATGCTTATAGAAGGGGAAAGGGAGGGGTTAGGG
4_H06-frag003	13	179	45	17342983	17343025	CCGTAACCCCTCCCTTTCCCCTTCTATAAGCATGTTCCCCCCCCCA
Cluster 14 68			43	99788510	99788553
2_B09-frag006	14	68	43	99788510	99788551	GGAGGGGGGGAGTATTCAATGAAATCCTTGCATCCCACAGTCG
2_D06-frag004	14	68	43	99788515	99788553	CAGACTGTGGGATGCAAGGATTTCATTGAATACTCCCCCCGCTCC
Cluster 14 129			47	107330	107377
2_C09-frag006	14	129	47	107330	107374	TTAGGGGGATTTAGGGATAGGGTCAAGGTTATGGTGAGGATTGGG
1_D01-frag002	14	129	47	107332	107377	ACAACCCTTACCATAACCTTGACCCTATCCCTAAATCCCCCTAACCCC
Cluster 15 25			38	87885498	87885536
3_H03-frag009	15	25	38	87885498	87885536	AGGGTTATGGTTAGGGTTAGGGTTAGGGTTAGGGTTAGGGT
4_E02-frag002	15	25	38	87885504	87885536	AGGGTTATGGTTAGGGTTAGGGTTAGGGTTAGGGTATAG
Cluster 15 103			37	49755614	49755651
2_H08-frag003	15	103	37	49755614	49755646	ATGTGGTGGAGATGCTGTGGTGATGGAGATGCTGTGGTTGA
4_C09-frag010	15	103	37	49755619	49755651	TACACACACCAGCATCTCCATCACCACAGCATCTCCATCACCAC
Cluster 16 212			44	31724525	31724569
2_G12-frag003	16	212	44	31724525	31724569	ACAGGGTGTCATTCAATGAGGGAAGTTTGAAAACTGGGGAAGCAGGGCA
3_A08-frag002	16	212	44	31724526	31724567	ACGACGCTTCCCCAGTTTTCAAACTTTCCTCATTGAATGACACCCTGCCCCC
Cluster 17 10			39	40220262	40220301
4_A03-frag005	17	10	39	40220262	40220301	TAAAGCTAGCCAGCCAACCAACCAACCAACCAACCAACCAACC
3_H06-frag002	17	10	39	40220262	40220301	GGCGGTTGGTTGGTTGGTTGGTTGGTTGGTTGGCTGGCTAGCTC
Cluster 17 205			45	14186365	14186410
1_H10-frag003	17	205	45	14186365	14186405	TGGGTGGTGGAGGTGGATGGTGGAGGTGCATGGTGGAGGTGGATGGCGAC
5_B09-frag002	17	205	45	14186373	14186410	GAGATGGATGGTGGAGGTGGATGGTGGAGGTGGATGCTGGAG
Cluster 19 108			43	47828265	47828308
2_B02-frag002	19	108	43	47828265	47828308	AGATGGGCGAGTAGGTGGATAGATAAAAGTGTGGATGAGTGGGT
5_G06-frag010	19	108	43	47828271	47828308	GAGATGGGTGAGTAGGTGGATAGATAAAAGTGTGGATGGAGGGT
Cluster 2 43			45	37549497	37549542
1_F03-frag005	2	43	45	37549497	37549542	GGGCCTGGTTGTGGTCAGAAGAATTGGGGTAGAGAGTCATTGGGGT
1_F05-frag005	2	43	45	37549497	37549542	GGGCCTGGTTGTGGTCAGAAGAATTGGGGTAGAGAGTCCTTGGGGT
Cluster 2 92			42	242741265	242741307
2_B05-frag005	2	92	42	242741265	242741307	TAATGAACTGAGTCACACTTGTGGATATTCTGTGTCCCGGGGCG
5_G03-frag006	2	92	42	242741269	242741297	TAGTTACCGGACACAGAATATCCACAAGTGTGACTT
Cluster 2 121			47	95275594	95275641
1_H12-frag002	2	121	47	95275594	95275632	GAGGTTCAGGAGGTGTGCTTAGTGGGGTGGCAATATATTA
3_C01-frag004	2	121	47	95275596	95275641	GGGGGTTCAGGAGGTGTGCTTAGTGGGGTGGCATTATATTGGTGGTGTAT
Cluster 20 59			42	15535327	15535369
4_B02-frag008	20	59	42	15535327	15535369	TGAGTTTGGAAGACACAGGCTTCTAACCTGGATCTTGACATGG
5_B01-frag006	20	59	42	15535330	15535369	ACCATGCCAAGATCCGGGTTAGAAGCCTGTGTCTTCCAACCGTCT
Cluster 20 157			47	17642461	17642508
3_B08-frag005	20	157	47	17642461	17642506	TCCCCCACCTTCCTTCTTCCCCAGATCCACCTTCCCTCCACCTCCCCAGA
4_B10-frag006	20	157	47	17642461	17642508	CTTCCCCCACCTTCCTTCTTCCCCAGATCCACCTTCCCTCCACCCCCCTT
Cluster 3 89			43	17464651	17464694
1_H11-frag005	3	89	43	17464651	17464694	AATTGGAGGGAGGAGTGGTTGACACAGGGACTGAGTTTGAGGGGTTTGACA
5_C04-frag003	3	89	43	17464653	17464694	GAGGAGGGAGGAGTGGTTGACACAGGGACTGAGTTTGAGGGGTTCGGTCG
Cluster 3 133			42	165269670	165269712
2_E09-frag002	3	133	42	165269670	165269712	GGGAGAGGGAGGAGGGGAGAAGGGGAAGAGAGGGAGAGGTGGGGCGA
3_D01-frag006	3	133	42	165269673	165269712	GGGGAGAGGGAGGAGGGGAGAAGGGGAAGAGAGGGAGAGGTGTGGAG
Cluster 3 138			42	57689422	57689464
4_D09-frag004	3	138	42	57689422	57689459	TGATGAATGAGTGGTGAGTGGCGAATGAGTGAGTGAGTGAGTGGTAGT
1_B03-frag006	3	138	42	57689430	57689464	CACCACTCACCACTCACTCACTCACTCATTCACCACTCCCT
Cluster 3 140			41	4789979	4790020
3_F09-frag009	3	140	41	4789979	4790015	CACTAACACCACACGCACTCTCCTTTCACTCTCACACTCACTC
1_A04-frag007	3	140	41	4789979	4790020	AGTGTGAGTGAGAGTGAAAGGAGAGTGCGTGTGGTGTGTGTG
Cluster 3 149			40	53864150	53864190
3_C03-frag002	3	149	40	53864150	53864190	TGGAAATGGAAGGAGGGGTTACCTGGGAGGGAGGTGGGGGAAGGGGACC
1_A09-frag007	3	149	40	53864151	53864187	TCCAGGCGGAAGGAGGGGTTACCTGGGAGGGAGGTGGGGGAAGGAAAGCA
Cluster 3 170			40	170343426	170343466
4_H09-frag003	3	170	40	170343426	170343460	CCCCCCTCTGACCACTTTGCCTCCTCTGCTTAGCCCCC
2_H06-frag003	3	170	40	170343434	170343466	TAAGGGGAGGGGCAAAGCAGAGGAGGCAAAGTGGTAAGTGGGG
Cluster 3 198			40	115232826	115232866
4_E10-frag004	3	198	40	115232826	115232863	GGGGTGGGTGGATTGATGGATGATGGGTGAATGGTTGGGTA
4_G09-frag002	3	198	40	115232828	115232866	CGCCACCCATTCACCCATCATCCATCAATCCACCCACCTACAATCC
Cluster 4 72			40	10102400	10102440
2_F12-frag003	4	72	40	10102400	10102439	GGGGGTAGTGCGGCGTGTGAAATTGGGTGGGCACAGAAGTA
1_C08-frag003	4	72	40	10102403	10102440	GGGAGTGCGGCGTGTGAAATTGGGTGGGCACAGAAGTGA
Cluster 4 192			37	134910961	134910998
5_G11-frag005	4	192	37	134910961	134910997	CGGGGGGAGGAGCAGGAGGAGGAGCAGAAGGTGGAGCAGGAGTATG
5_C08-frag007	4	192	37	134910966	134910998	GGGCAGGAGTAGCAGGAGGAGGAGCAGAAGGAGGAGCGTG
Cluster 4 204			43	76229419	76229462
1_B02-frag001	4	204	43	76229419	76229458	GGGGTCAGGGTCAGGGGTCAGGGTCAGGGGTCAGGGTCAGGGGGCTG
3_E02-frag003	4	204	43	76229427	76229462	GGTCGGGGTCAGGGTCAGGGTCAGGGTCAGAGTCAA
Cluster 5 75			38	99795955	99795993
3_D02-frag006	5	75	38	99795955	99795993	TCCTCTTCCTCTACCACCTCCAGTTCCAGTTCAGCCCCATCA
5_G06-frag011	5	75	38	99795957	99795993	CTCTTCCTCTACCACCTCCAGTTCCAGTTCAGCCCCACTCT
Cluster 5 176			47	172094239	172094286
1_E08-frag006	5	176	47	172094239	172094275	GCGGGTGGGTGATGGACTGGTAGATCAGTGGGTGTGTGTGTT
3_G05-frag005	5	176	47	172094241	172094286	TACCACACTCATGCACACACACACCCACTGATCTACCAGTCCATCACCCCC
Cluster 6 139			48	83459053	83459101
3_E06-frag001	6	139	48	83459053	83459096	GTTTTATCCTCTTCCCTTTCCTTCTCCCAGGCACTTCCCTCCCTTCCC
5_E09-frag005	6	139	48	83459060	83459101	AGGCAGGGAAGTGCCTGGGAGAAGGGAAGGGAAGAGGATAGGGACA
Cluster 6 181			32	38819772	38819804
2_F11-frag004	6	181	32	38819772	38819804	TGGTTCAGGACCGCGGGCACACTTTACAATGAAGTGACCTCTGTGGT
4_F05-frag002	6	181	32	38819772	38819803	NNGGGCACACTTTACAATGAAGTGACCTCTGTGGC
Cluster 7 155			39	104214074	104214113
3_D03-frag005	7	155	39	104214074	104214113	GGTGGATGTGGATGTGGATGTGGATGCGGGTGTGGGAGTGGA
4_F12-frag002	7	155	39	104214075	104214107	CAAGCTCACACCCACACCCACATCCACATCCACATCCACGTCCCC
Cluster 7 167			45	107712691	107712736
4_E03-frag004	7	167	45	107712691	107712736	ACCCGACAGTTCCAAATCCCATACACCCGACCCCGTGTCTCCTCAAG
2_C12-frag008	7	167	45	107712704	107712735	AAGGGGTCGGGTGTATGGGATTTGGAACTGTCGGCCGGTAG
Cluster 7 178			48	54915206	54915254
3_H12-frag009	7	178	48	54915206	54915251	AAGCTGACTCTGAAACACACTCTCACACACACACTCACACAGACACAC
3_D12-frag004	7	178	48	54915218	54915254	GGGGGAGTGTGTGTGTGAGAGTGTGTTTCAGAGTCAGCCTT
Cluster 9 79			43	39843009	39843052
3_E07-frag007	9	79	43	39843009	39843046	CCGACCCATACCATACCACACCACACCACACCACATCATACCATGCC
5_F05-frag004	9	79	43	39843011	39843052	GTACACCATACCATACCATACCACACCACACCACACCACACCATAC
Cluster 9 175			40	90251269	90251309
1_A05-frag002	9	175	40	90251269	90251309	TTGAGGGGAGGGGTTAGAAGGTGCAGTCTTGCTGTGGGAGGC
4_C06-frag001	9	175	40	90251272	90251309	TTGAGGAGAGGGGTTAGAAGGTGCAGTCTTGCTGTGGGGGTTTA
